# Supplementary material for: Ophthalmic imaging as a measure of cardiovascular and neurological health: a multi-omic analysis of deep-learning derived phenotypes
Source: medRxiv. 2025 Sep 18:2025.08.04.25332962. Preprint. [Version 2] doi: 10.1101/2025.08.04.25332962 (PMC12466786; doi:10.1101/2025.08.04.25332962)
Supplement: Supplement 2 [file media-2.xlsx]

## Sheet: Contents Page
Contents:
Supplementary Table 1.1: The assignment of HDBSCAN clusters for ophthalmic traits.
Supplementary Table 1.2: The results of CFP-ophthalmic features Pearson correlation analyses.
Supplementary Table 1.3: The results of OCT-ophthalmic features Pearson correlation analyses.
Supplementary Table 1.4: The results of CFP - ocular disease Welch's t test.
Supplementary Table 1.5: The results of OCT - ocular disease Welch's t test.
Supplementary Table 1.6: The results of CFP - ocular disease Cox proportional hazards analysis.
Supplementary Table 1.7: The results of OCT - ocular disease Cox proportional hazards analysis.
Supplementary Table 1.8: SNPs which are significant in the discovery OCT-derived embedding GWAS following GCTA COJO, and replicate in the validation GWAS.
Supplementary Table 1.9: SNPs which are significant in the discovery CFP-derived embedding GWAS following GCTA COJO, and replicate in the validation GWAS.
Supplementary Table 1.10: The results of CFP-derived embedding MAGMA gene set analysis.
Supplementary Table 1.11: The results of OCT-derived embedding MAGMA gene set analysis.
Supplementary Table 1.12: The results of CFP-derived embedding GCTA COJO analysis. This table includes variants that were identified in the discovery GWAS studies but did not validate.
Supplementary Table 1.13: The results of OCT-derived embedding GCTA COJO analysis. This table includes variants that were identified in the discovery GWAS studies but did not validate.
Supplementary Table 1.14: The results of LD score regression heritability analyses for CFP-derived embeddings.
Supplementary Table 1.15: The results of LD score regression heritability analyses for OCT-derived embeddings.
Supplementary Table 1.16: The results of CFP - neurological/cardiovascular disease Welch's t test.
Supplementary Table 1.17: The results of OCT - neurological/cardiovascular disease Welch's t test.
Supplementary Table 1.18: The results of CFP - cardiovascular/neurodegenerative disease Cox proportional hazards analysis.
Supplementary Table 1.19: The results of OCT - cardiovascular/neurodegenerative disease Cox proportional hazards analysis.
Supplementary Table 1.20: The results of bivariate LD score regression, testing for global genetic correlation between CFP embeddings and systemic disease.
Supplementary Table 1.21: The results of bivariate LD score regression, testing for global genetic correlation between OCT embeddings and systemic disease.
Supplementary Table 1.22: The assignment of HDBSCAN clusters for cardiovascular traits.
Supplementary Table 1.23: The results of CFP-cardiovascular features Pearson correlation analyses.
Supplementary Table 1.24: The results of OCT-cardiovascular features Pearson correlation analyses.
Supplementary Table 1.25: The top 10 metabolites & embeddings in the mode 1CFP-embedding and NMR metabolomics CCA analysis.
Supplementary Table 1.26: The top 10 metabolites & embeddings in the mode 2 CFP-embedding and NMR metabolomics CCA analysis.
Supplementary Table 1.27: The top 10 metabolites & embeddings in the mode 1 OCT-embedding and NMR metabolomics CCA analysis.
Supplementary Table 1.28: The assignment of HDBSCAN clusters for neurological traits.
Supplementary Table 1.29: The results of CFP-neurological features Pearson correlation analyses.
Supplementary Table 1.30: The results of OCT-neurological features Pearson correlation analyses.
Supplementary Table 1.31: The full range of ICD 10 codes / diseases considered in our analyses.

## Sheet: Supplementary Table 1.1.
Supplementary Table 1.1: The assignment of HDBSCAN clusters for ophthalmic traits.
Description	UKB Field ID	Cluster ID
logMAR, final (left)	5208	-1
Average ganglion cell-inner plexiform layer thickness (left)	28504	-1
Average inner nuclear layer thickness (left)	28502	-1
Average retinal nerve fibre layer thickness (left)	28500	-1
ELM-ISOS thickness of central subfield (left)	28514	-1
Overall average retinal pigment epithelium thickness (left)	27822	-1
Macular thickness at the outer inferior subfield (left)	27812	-1
Macular thickness at the central subfield (left)	27802	-1
Intra-ocular pressure, corneal-compensated (left)	5262	-1
Intra-ocular pressure, Goldmann-correlated (left)	5263	0
Corneal resistance factor (left)	5265	0
Corneal hysteresis (left)	5264	0
Average ELM-ISOS thickness (left)	28520	1
ELM-ISOS thickness of inner subfield (left)	28516	1
ELM-ISOS thickness of outer subfield (left)	28518	1
ISOS-RPE thickness of inner subfield (left)	28524	2
ISOS-RPE thickness of central subfield (left)	28522	2
Average ISOS-RPE thickness (left)	28528	2
ISOS-RPE thickness of outer subfield (left)	28526	2
Average INL-ELM thickness (left)	28512	3
Average INL-RPE thickness (left)	28536	3
INL-ELM thickness of the outer subfield (left)	28510	3
INL-RPE thickness of central subfield (left)	28530	3
INL-ELM thickness of the central subfield (left)	28506	3
INL-ELM thickness of the inner subfield (left)	28508	3
INL-RPE thickness of outer subfield (left)	28534	3
INL-RPE thickness of inner subfield (left)	28532	3
Macular thickness at the inner nasal subfield (left)	27806	4
Macular thickness at the inner inferior subfield (left)	27804	4
Macular thickness at the outer nasal subfield (left)	27814	4
Macular thickness at the outer superior subfield (left)	27816	4
Macular thickness at the outer temporal subfield (left)	27818	4
Overall macular thickness (left)	27800	4
Macular thickness at the inner superior subfield (left)	27808	4
Macular thickness at the inner temporal subfield (left)	27810	4

## Sheet: Supplementary Table 1.2.
Supplementary Table 1.2: The results of CFP-ophthalmic features Pearson correlation analyses. The cluster ID is derived from the HDBSCAN clustering. r is the Pearson correlation coefficient. N is the population size. Results are ordered according to p-value. Items which could not be clustered are given cluster ID "NA". The Bonferroni multiple testing correction threshold for this analysis was p<0…
Embedding	Description	Category	UKB Field ID	Cluster ID	r	p-value	-log10 p -value	N
68	avMSE	Ophthalmic	20261	NA	-0.200108	0	310.534	34807
247	avMSE	Ophthalmic	20261	NA	0.165679	1.12711e-212	211.948	34807
40	Macular thickness at the outer inferior subfield (left)	Ophthalmic	27812	-1	0.140257	1.21632e-149	148.915	34168
251	avMSE	Ophthalmic	20261	NA	-0.136495	2.28026e-144	143.642	34807
40	Macular thickness at the outer nasal subfield (left)	Ophthalmic	27814	4	0.136452	1.79131e-143	142.747	34610
247	Disc diameter after inverse rank normal transformation (left)	Ophthalmic	27851	NA	0.148566	1.25797e-141	140.9	28765
68	ELM-ISOS thickness of outer subfield (left)	Ophthalmic	28518	1	0.128328	2.76426e-123	122.558	33584
149	Macular thickness at the central subfield (left)	Ophthalmic	27802	-1	0.125811	2.58011e-122	121.588	34673
47	Macular thickness at the inner superior subfield (left)	Ophthalmic	27808	4	0.125366	2.42373e-121	120.616	34639
176	ELM-ISOS thickness of central subfield (left)	Ophthalmic	28514	-1	0.122649	6.52309e-116	115.186	34556
247	Mean of vertical disc diameter (left)	Ophthalmic	27853	NA	0.133842	1.09398e-114	113.961	28665
68	Macular thickness at the central subfield (left)	Ophthalmic	27802	-1	0.1214	5.79768e-114	113.237	34673
237	Vertical cup to disc ratio (VCDR) regressed and transformed (left)	Ophthalmic	27855	NA	-0.132689	1.04223e-111	110.982	28399
116	Macular thickness at the central subfield (left)	Ophthalmic	27802	-1	0.119641	1.01994e-110	109.991	34673
176	Macular thickness at the outer inferior subfield (left)	Ophthalmic	27812	-1	-0.118719	1.77591e-107	106.751	34168
237	Vertical cup to disc ratio (VCDR) (left)	Ophthalmic	27857	NA	-0.128972	1.23699e-105	104.908	28410
68	Average ganglion cell-inner plexiform layer thickness (left)	Ophthalmic	28504	-1	-0.117576	3.88666e-105	104.41	34068
237	Disc diameter after inverse rank normal transformation (left)	Ophthalmic	27851	NA	-0.127799	5.16456e-105	104.287	28765
3	Average retinal nerve fibre layer thickness (left)	Ophthalmic	28500	-1	-0.115439	1.03469e-100	99.9852	33834
176	Macular thickness at the inner superior subfield (left)	Ophthalmic	27808	4	0.114026	1.3858e-100	99.8583	34639
47	Macular thickness at the inner temporal subfield (left)	Ophthalmic	27810	4	0.111702	1.57941e-96	95.8015	34620
149	INL-RPE thickness of central subfield (left)	Ophthalmic	28530	3	-0.111379	1.69835e-96	95.77	34811
149	Macular thickness at the inner superior subfield (left)	Ophthalmic	27808	4	-0.11074	6.01968e-95	94.2204	34639
237	Mean of vertical disc diameter (left)	Ophthalmic	27853	NA	-0.120969	6.87e-94	93.163	28665
176	Macular thickness at the inner temporal subfield (left)	Ophthalmic	27810	4	0.108225	1.07225e-90	89.9697	34620
47	INL-RPE thickness of central subfield (left)	Ophthalmic	28530	3	0.107432	7.09943e-90	89.1488	34811
149	Macular thickness at the outer inferior subfield (left)	Ophthalmic	27812	-1	0.107874	5.76694e-89	88.2391	34168
40	Overall macular thickness (left)	Ophthalmic	27800	4	0.107696	1.59209e-88	87.798	34108
40	Average retinal nerve fibre layer thickness (left)	Ophthalmic	28500	-1	0.107525	1.48728e-87	86.8276	33834
160	avMSE	Ophthalmic	20261	NA	0.105338	1.89181e-86	85.7231	34807
176	INL-RPE thickness of central subfield (left)	Ophthalmic	28530	3	0.105192	3.1754e-86	85.4982	34811
68	Macular thickness at the inner superior subfield (left)	Ophthalmic	27808	4	-0.10511	1.1248e-85	84.9489	34639
176	INL-ELM thickness of the central subfield (left)	Ophthalmic	28506	3	0.104746	4.29932e-85	84.3666	34639
83	Disc diameter after inverse rank normal transformation (left)	Ophthalmic	27851	NA	-0.11485	4.767e-85	84.3218	28765
68	Average retinal nerve fibre layer thickness (left)	Ophthalmic	28500	-1	0.105796	8.30598e-85	84.0806	33834
68	Average ELM-ISOS thickness (left)	Ophthalmic	28520	1	0.106001	1.40506e-84	83.8523	33610
40	Disc diameter after inverse rank normal transformation (left)	Ophthalmic	27851	NA	-0.114422	1.99503e-84	83.7001	28765
149	Macular thickness at the inner temporal subfield (left)	Ophthalmic	27810	4	-0.102159	5.71379e-81	80.2431	34620
224	Average retinal nerve fibre layer thickness (left)	Ophthalmic	28500	-1	0.102717	5.03272e-80	79.2982	33834
247	Average retinal nerve fibre layer thickness (left)	Ophthalmic	28500	-1	-0.101723	1.63636e-78	77.7861	33834
251	Average retinal nerve fibre layer thickness (left)	Ophthalmic	28500	-1	0.10041	1.54669e-76	75.8106	33834
171	Average retinal nerve fibre layer thickness (left)	Ophthalmic	28500	-1	-0.099611	2.39229e-75	74.6212	33834
252	Vertical cup to disc ratio (VCDR) regressed and transformed (left)	Ophthalmic	27855	NA	0.108436	5.04207e-75	74.2974	28399
34	Disc diameter after inverse rank normal transformation (left)	Ophthalmic	27851	NA	-0.107106	3.77362e-74	73.4232	28765
149	ELM-ISOS thickness of central subfield (left)	Ophthalmic	28514	-1	-0.0975455	8.04299e-74	73.0946	34556
251	Disc diameter after inverse rank normal transformation (left)	Ophthalmic	27851	NA	-0.106765	1.09464e-73	72.9607	28765
252	Vertical cup to disc ratio (VCDR) (left)	Ophthalmic	27857	NA	0.107226	2.0333e-73	72.6918	28410
58	Macular thickness at the inner superior subfield (left)	Ophthalmic	27808	4	0.0966916	9.90218e-73	72.0043	34639
68	INL-RPE thickness of central subfield (left)	Ophthalmic	28530	3	-0.0957625	1.02865e-71	70.9877	34811
116	avMSE	Ophthalmic	20261	NA	-0.0951344	8.66152e-71	70.0624	34807
73	Vertical cup to disc ratio (VCDR) regressed and transformed (left)	Ophthalmic	27855	NA	0.104892	2.71551e-70	69.5661	28399
10	Vertical cup to disc ratio (VCDR) regressed and transformed (left)	Ophthalmic	27855	NA	0.104644	5.72794e-70	69.242	28399
185	Vertical cup to disc ratio (VCDR) regressed and transformed (left)	Ophthalmic	27855	NA	0.104411	1.15401e-69	68.9378	28399
135	Macular thickness at the outer inferior subfield (left)	Ophthalmic	27812	-1	0.0947126	6.37688e-69	68.1954	34168
93	Disc diameter after inverse rank normal transformation (left)	Ophthalmic	27851	NA	-0.102607	3.58649e-68	67.4453	28765
171	avMSE	Ophthalmic	20261	NA	0.0933084	3.71484e-68	67.4301	34807
73	Vertical cup to disc ratio (VCDR) (left)	Ophthalmic	27857	NA	0.10286	1.11443e-67	66.9529	28410
185	Vertical cup to disc ratio (VCDR) (left)	Ophthalmic	27857	NA	0.102853	1.13777e-67	66.9439	28410
47	Macular thickness at the outer superior subfield (left)	Ophthalmic	27816	4	0.0932409	1.533e-67	66.8145	34534
40	Macular thickness at the central subfield (left)	Ophthalmic	27802	-1	0.0927734	3.83482e-67	66.4163	34673
40	Macular thickness at the inner nasal subfield (left)	Ophthalmic	27806	4	0.0927863	4.72946e-67	66.3252	34615
143	Average retinal nerve fibre layer thickness (left)	Ophthalmic	28500	-1	-0.0932382	3.31905e-66	65.479	33834
47	Macular thickness at the outer temporal subfield (left)	Ophthalmic	27818	4	0.0923638	3.57634e-66	65.4466	34463
40	Mean of vertical disc diameter (left)	Ophthalmic	27853	NA	-0.100985	7.3994e-66	65.1308	28665
10	Vertical cup to disc ratio (VCDR) (left)	Ophthalmic	27857	NA	0.100645	7.35628e-65	64.1333	28410
227	avMSE	Ophthalmic	20261	NA	-0.090586	2.50444e-64	63.6013	34807
65	Average ganglion cell-inner plexiform layer thickness (left)	Ophthalmic	28504	-1	-0.0914162	3.93105e-64	63.4055	34068
83	Mean of vertical disc diameter (left)	Ophthalmic	27853	NA	-0.0996076	4.08957e-64	63.3883	28665
68	Disc diameter after inverse rank normal transformation (left)	Ophthalmic	27851	NA	-0.0991561	9.17117e-64	63.0376	28765
58	Macular thickness at the inner temporal subfield (left)	Ophthalmic	27810	4	0.0901602	2.08832e-63	62.6802	34620
148	avMSE	Ophthalmic	20261	NA	0.0897688	3.3543e-63	62.4744	34807
47	ELM-ISOS thickness of central subfield (left)	Ophthalmic	28514	-1	0.0894616	2.43312e-62	61.6138	34556
195	Macular thickness at the inner superior subfield (left)	Ophthalmic	27808	4	0.0888836	1.05946e-61	60.9749	34639
244	avMSE	Ophthalmic	20261	NA	0.0882268	4.20743e-61	60.376	34807
142	Macular thickness at the central subfield (left)	Ophthalmic	27802	-1	0.0882881	5.88607e-61	60.2302	34673
58	Macular thickness at the outer superior subfield (left)	Ophthalmic	27816	4	0.0882832	1.03145e-60	59.9865	34534
34	Vertical cup to disc ratio (VCDR) regressed and transformed (left)	Ophthalmic	27855	NA	-0.0967413	5.08569e-60	59.2937	28399
93	Mean of vertical disc diameter (left)	Ophthalmic	27853	NA	-0.0959012	1.5196e-59	58.8183	28665
55	Macular thickness at the inner superior subfield (left)	Ophthalmic	27808	4	0.0871703	2.08891e-59	58.6801	34639
58	Average ganglion cell-inner plexiform layer thickness (left)	Ophthalmic	28504	-1	0.0878271	2.56604e-59	58.5907	34068
68	Macular thickness at the inner temporal subfield (left)	Ophthalmic	27810	4	-0.0861812	4.51983e-58	57.3449	34620
34	Mean of vertical disc diameter (left)	Ophthalmic	27853	NA	-0.0944853	7.6091e-58	57.1187	28665
68	Macular thickness at the outer temporal subfield (left)	Ophthalmic	27818	4	-0.0861861	8.01449e-58	57.0961	34463
195	Macular thickness at the inner temporal subfield (left)	Ophthalmic	27810	4	0.0856778	2.05491e-57	56.6872	34620
55	Average retinal nerve fibre layer thickness (left)	Ophthalmic	28500	-1	0.0866421	2.19074e-57	56.6594	33834
251	Mean of vertical disc diameter (left)	Ophthalmic	27853	NA	-0.094096	2.2089e-57	56.6558	28665
120	Macular thickness at the inner temporal subfield (left)	Ophthalmic	27810	4	0.0856371	2.32173e-57	56.6342	34620
34	Vertical cup to disc ratio (VCDR) (left)	Ophthalmic	27857	NA	-0.0944945	2.33828e-57	56.6311	28410
198	Average retinal nerve fibre layer thickness (left)	Ophthalmic	28500	-1	0.0860062	1.43323e-56	55.8437	33834
241	Macular thickness at the outer inferior subfield (left)	Ophthalmic	27812	-1	-0.0853856	2.59333e-56	55.5861	34168
137	Disc diameter after inverse rank normal transformation (left)	Ophthalmic	27851	NA	-0.0928568	4.1279e-56	55.3843	28765
58	Overall macular thickness (left)	Ophthalmic	27800	4	0.0849497	1.16331e-55	54.9343	34108
176	Average retinal nerve fibre layer thickness (left)	Ophthalmic	28500	-1	0.0849747	2.92935e-55	54.5332	33834
26	avMSE	Ophthalmic	20261	NA	0.0836713	4.06727e-55	54.3907	34807
120	INL-RPE thickness of central subfield (left)	Ophthalmic	28530	3	0.0836259	4.58407e-55	54.3387	34811
47	INL-ELM thickness of the central subfield (left)	Ophthalmic	28506	3	0.0838169	4.79961e-55	54.3188	34639
68	Mean of vertical disc diameter (left)	Ophthalmic	27853	NA	-0.0920333	5.80946e-55	54.2359	28665
120	Macular thickness at the inner superior subfield (left)	Ophthalmic	27808	4	0.0830337	4.73113e-54	53.325	34639
206	avMSE	Ophthalmic	20261	NA	-0.0827755	5.60764e-54	53.2512	34807
239	avMSE	Ophthalmic	20261	NA	-0.082145	3.49395e-53	52.4567	34807
176	Macular thickness at the central subfield (left)	Ophthalmic	27802	-1	-0.0822128	4.53233e-53	52.3437	34673
247	ELM-ISOS thickness of outer subfield (left)	Ophthalmic	28518	1	-0.0834351	5.94084e-53	52.2262	33584
230	Average retinal nerve fibre layer thickness (left)	Ophthalmic	28500	-1	-0.0819528	1.63744e-51	50.7858	33834
116	Macular thickness at the outer inferior subfield (left)	Ophthalmic	27812	-1	0.0802764	5.79743e-50	49.2368	34168
184	Average ganglion cell-inner plexiform layer thickness (left)	Ophthalmic	28504	-1	0.0803091	7.32807e-50	49.135	34068
68	Macular thickness at the outer superior subfield (left)	Ophthalmic	27816	4	-0.0792653	2.95146e-49	48.53	34534
126	Macular thickness at the central subfield (left)	Ophthalmic	27802	-1	-0.078766	7.57502e-49	48.1206	34673
40	Vertical cup to disc ratio (VCDR) (left)	Ophthalmic	27857	NA	-0.086943	8.45198e-49	48.073	28410
62	Vertical cup to disc ratio (VCDR) regressed and transformed (left)	Ophthalmic	27855	NA	0.0859754	9.76127e-48	47.0105	28399
227	Disc diameter after inverse rank normal transformation (left)	Ophthalmic	27851	NA	-0.0854121	1.01706e-47	46.9927	28765
44	Average retinal nerve fibre layer thickness (left)	Ophthalmic	28500	-1	-0.0786178	1.55489e-47	46.8083	33834
91	avMSE	Ophthalmic	20261	NA	-0.0774167	2.02931e-47	46.6927	34807
131	Macular thickness at the inner temporal subfield (left)	Ophthalmic	27810	4	0.0775202	2.69625e-47	46.5692	34620
58	Average retinal nerve fibre layer thickness (left)	Ophthalmic	28500	-1	0.0783591	3.11378e-47	46.5067	33834
120	Average retinal nerve fibre layer thickness (left)	Ophthalmic	28500	-1	0.0783104	3.54801e-47	46.45	33834
71	Vertical cup to disc ratio (VCDR) regressed and transformed (left)	Ophthalmic	27855	NA	-0.0852112	6.3969e-47	46.194	28399
92	avMSE	Ophthalmic	20261	NA	0.0768425	9.63843e-47	46.016	34807
40	Vertical cup to disc ratio (VCDR) regressed and transformed (left)	Ophthalmic	27855	NA	-0.0847852	1.81105e-46	45.7421	28399
58	Macular thickness at the outer temporal subfield (left)	Ophthalmic	27818	4	0.0768692	2.49773e-46	45.6025	34463
3	Macular thickness at the inner superior subfield (left)	Ophthalmic	27808	4	-0.0766324	2.79394e-46	45.5538	34639
149	INL-ELM thickness of the central subfield (left)	Ophthalmic	28506	3	-0.0766049	3.00788e-46	45.5217	34639
58	Macular thickness at the inner inferior subfield (left)	Ophthalmic	27804	4	0.0770527	3.40505e-46	45.4679	34195
184	Macular thickness at the inner superior subfield (left)	Ophthalmic	27808	4	0.0764809	4.19333e-46	45.3774	34639
3	Macular thickness at the inner temporal subfield (left)	Ophthalmic	27810	4	-0.0764672	4.60095e-46	45.3372	34620
176	Macular thickness at the outer superior subfield (left)	Ophthalmic	27816	4	0.0763721	7.63935e-46	45.1169	34534
71	Vertical cup to disc ratio (VCDR) (left)	Ophthalmic	27857	NA	-0.084165	7.8499e-46	45.1051	28410
52	avMSE	Ophthalmic	20261	NA	0.076035	8.45343e-46	45.073	34807
65	Overall macular thickness (left)	Ophthalmic	27800	4	-0.0767852	8.97851e-46	45.0468	34108
44	INL-ELM thickness of the central subfield (left)	Ophthalmic	28506	3	-0.0761624	9.8217e-46	45.0078	34639
237	Macular thickness at the outer superior subfield (left)	Ophthalmic	27816	4	0.076244	1.07461e-45	44.9687	34534
135	Average ganglion cell-inner plexiform layer thickness (left)	Ophthalmic	28504	-1	0.0766905	1.29877e-45	44.8865	34068
1	avMSE	Ophthalmic	20261	NA	0.0757626	1.7494e-45	44.7571	34807
116	ELM-ISOS thickness of central subfield (left)	Ophthalmic	28514	-1	-0.0759619	2.13273e-45	44.6711	34556
149	Disc diameter after inverse rank normal transformation (left)	Ophthalmic	27851	NA	-0.0832164	2.22703e-45	44.6523	28765
135	Macular thickness at the outer nasal subfield (left)	Ophthalmic	27814	4	0.0756669	3.9857e-45	44.3995	34610
55	Macular thickness at the inner temporal subfield (left)	Ophthalmic	27810	4	0.0752687	1.10811e-44	43.9554	34620
70	avMSE	Ophthalmic	20261	NA	-0.0750462	1.17007e-44	43.9318	34807
31	avMSE	Ophthalmic	20261	NA	0.0750269	1.23114e-44	43.9097	34807
55	Macular thickness at the outer superior subfield (left)	Ophthalmic	27816	4	0.0751282	2.04838e-44	43.6886	34534
127	Disc diameter after inverse rank normal transformation (left)	Ophthalmic	27851	NA	0.0820046	4.10319e-44	43.3869	28765
87	Average retinal nerve fibre layer thickness (left)	Ophthalmic	28500	-1	-0.0756202	4.22074e-44	43.3746	33834
236	Macular thickness at the central subfield (left)	Ophthalmic	27802	-1	0.0745612	6.10228e-44	43.2145	34673
105	avMSE	Ophthalmic	20261	NA	-0.0743534	7.22633e-44	43.1411	34807
9	Macular thickness at the inner superior subfield (left)	Ophthalmic	27808	4	0.0743372	1.20342e-43	42.9196	34639
120	ELM-ISOS thickness of central subfield (left)	Ophthalmic	28514	-1	0.0743958	1.30236e-43	42.8853	34556
65	Macular thickness at the outer nasal subfield (left)	Ophthalmic	27814	4	-0.0741608	2.06311e-43	42.6855	34610
62	Vertical cup to disc ratio (VCDR) (left)	Ophthalmic	27857	NA	0.0815644	3.84958e-43	42.4146	28410
113	Macular thickness at the inner superior subfield (left)	Ophthalmic	27808	4	-0.0737261	5.86531e-43	42.2317	34639
23	Disc diameter after inverse rank normal transformation (left)	Ophthalmic	27851	NA	-0.0808163	6.8532e-43	42.1641	28765
47	Macular thickness at the inner inferior subfield (left)	Ophthalmic	27804	4	0.0737923	1.67226e-42	41.7767	34195
40	INL-RPE thickness of outer subfield (left)	Ophthalmic	28534	3	0.0737073	2.12863e-42	41.6719	34186
47	Overall macular thickness (left)	Ophthalmic	27800	4	0.0737905	2.13271e-42	41.6711	34108
137	Mean of vertical disc diameter (left)	Ophthalmic	27853	NA	-0.0804538	2.22401e-42	41.6529	28665
133	Vertical cup to disc ratio (VCDR) regressed and transformed (left)	Ophthalmic	27855	NA	-0.0807389	2.73818e-42	41.5625	28399
110	Macular thickness at the outer superior subfield (left)	Ophthalmic	27816	4	0.073219	2.8709e-42	41.542	34534
120	INL-ELM thickness of the central subfield (left)	Ophthalmic	28506	3	0.073099	2.9395e-42	41.5317	34639
131	Macular thickness at the inner superior subfield (left)	Ophthalmic	27808	4	0.0731006	2.92764e-42	41.5335	34639
242	avMSE	Ophthalmic	20261	NA	-0.0725453	7.72243e-42	41.1122	34807
40	avMSE	Ophthalmic	20261	NA	-0.0723881	1.153e-41	40.9382	34807
68	ELM-ISOS thickness of central subfield (left)	Ophthalmic	28514	-1	-0.0724789	1.77815e-41	40.75	34556
133	Vertical cup to disc ratio (VCDR) (left)	Ophthalmic	27857	NA	-0.07981	2.25211e-41	40.6474	28410
207	avMSE	Ophthalmic	20261	NA	0.072055	2.68705e-41	40.5707	34807
9	Macular thickness at the outer superior subfield (left)	Ophthalmic	27816	4	0.0722535	3.33025e-41	40.4775	34534
55	INL-RPE thickness of central subfield (left)	Ophthalmic	28530	3	0.0717462	5.8081e-41	40.236	34811
230	avMSE	Ophthalmic	20261	NA	0.071641	7.65065e-41	40.1163	34807
65	Macular thickness at the outer inferior subfield (left)	Ophthalmic	27812	-1	-0.0718826	2.19596e-40	39.6584	34168
40	INL-ELM thickness of the outer subfield (left)	Ophthalmic	28510	3	0.071814	2.60357e-40	39.5844	34168
93	avMSE	Ophthalmic	20261	NA	-0.0710509	3.36494e-40	39.473	34807
149	ISOS-RPE thickness of central subfield (left)	Ophthalmic	28522	2	-0.0717194	3.57633e-40	39.4466	34136
241	Average ganglion cell-inner plexiform layer thickness (left)	Ophthalmic	28504	-1	-0.0717013	4.46083e-40	39.3506	34068
227	Mean of vertical disc diameter (left)	Ophthalmic	27853	NA	-0.0780893	5.10443e-40	39.2921	28665
116	ELM-ISOS thickness of outer subfield (left)	Ophthalmic	28518	1	0.0719083	9.4418e-40	39.0249	33584
224	INL-ELM thickness of the central subfield (left)	Ophthalmic	28506	3	0.0706623	1.35276e-39	38.8688	34639
142	Average INL-ELM thickness (left)	Ophthalmic	28512	3	0.0708747	2.6342e-39	38.5794	34168
75	Macular thickness at the outer inferior subfield (left)	Ophthalmic	27812	-1	0.0706755	4.28718e-39	38.3678	34168
184	Macular thickness at the outer temporal subfield (left)	Ophthalmic	27818	4	0.0702081	6.42142e-39	38.1924	34463
127	Vertical cup to disc ratio (VCDR) regressed and transformed (left)	Ophthalmic	27855	NA	0.0771008	1.04807e-38	37.9796	28399
3	ELM-ISOS thickness of central subfield (left)	Ophthalmic	28514	-1	-0.0698547	1.20945e-38	37.9174	34556
104	Macular thickness at the central subfield (left)	Ophthalmic	27802	-1	0.0696594	1.46195e-38	37.8351	34673
236	Macular thickness at the outer superior subfield (left)	Ophthalmic	27816	4	-0.0697947	1.47777e-38	37.8304	34534
178	Macular thickness at the outer superior subfield (left)	Ophthalmic	27816	4	-0.0697169	1.78611e-38	37.7481	34534
34	avMSE	Ophthalmic	20261	NA	-0.069424	1.87348e-38	37.7274	34807
146	Disc diameter after inverse rank normal transformation (left)	Ophthalmic	27851	NA	-0.076091	3.32155e-38	37.4787	28765
186	Vertical cup to disc ratio (VCDR) regressed and transformed (left)	Ophthalmic	27855	NA	-0.0765172	3.79981e-38	37.4202	28399
23	avMSE	Ophthalmic	20261	NA	-0.0690665	4.47661e-38	37.3491	34807
113	Macular thickness at the inner temporal subfield (left)	Ophthalmic	27810	4	-0.0692259	4.77251e-38	37.3213	34620
140	Average ganglion cell-inner plexiform layer thickness (left)	Ophthalmic	28504	-1	-0.0697545	5.11225e-38	37.2914	34068
127	Vertical cup to disc ratio (VCDR) (left)	Ophthalmic	27857	NA	0.0762708	6.31799e-38	37.1994	28410
127	Mean of vertical disc diameter (left)	Ophthalmic	27853	NA	0.0758435	7.67225e-38	37.1151	28665
40	Average INL-ELM thickness (left)	Ophthalmic	28512	3	0.0694286	8.75451e-38	37.0578	34168
3	INL-ELM thickness of the central subfield (left)	Ophthalmic	28506	3	-0.0689489	8.90853e-38	37.0502	34639
9	INL-RPE thickness of central subfield (left)	Ophthalmic	28530	3	0.0686877	1.11028e-37	36.9546	34811
247	Macular thickness at the central subfield (left)	Ophthalmic	27802	-1	-0.068823	1.11267e-37	36.9536	34673
253	Average retinal nerve fibre layer thickness (left)	Ophthalmic	28500	-1	0.0696526	1.15725e-37	36.9366	33834
68	INL-ELM thickness of the central subfield (left)	Ophthalmic	28506	3	-0.0686153	1.98904e-37	36.7014	34639
126	Disc diameter after inverse rank normal transformation (left)	Ophthalmic	27851	NA	0.0751696	2.52364e-37	36.598	28765
9	Macular thickness at the central subfield (left)	Ophthalmic	27802	-1	-0.0684181	2.94613e-37	36.5307	34673
156	avMSE	Ophthalmic	20261	NA	0.0682406	3.28996e-37	36.4828	34807
140	Macular thickness at the outer superior subfield (left)	Ophthalmic	27816	4	-0.0684936	3.41449e-37	36.4667	34534
26	Macular thickness at the outer temporal subfield (left)	Ophthalmic	27818	4	0.0685187	3.80497e-37	36.4196	34463
40	Average INL-RPE thickness (left)	Ophthalmic	28536	3	0.0687648	4.02051e-37	36.3957	34193
149	Macular thickness at the outer temporal subfield (left)	Ophthalmic	27818	4	-0.0684332	4.66541e-37	36.3311	34463
23	Mean of vertical disc diameter (left)	Ophthalmic	27853	NA	-0.0750086	4.76506e-37	36.3219	28665
3	INL-RPE thickness of central subfield (left)	Ophthalmic	28530	3	-0.0680646	4.97066e-37	36.3036	34811
220	Vertical cup to disc ratio (VCDR) (left)	Ophthalmic	27857	NA	0.0752555	5.76625e-37	36.2391	28410
180	Disc diameter after inverse rank normal transformation (left)	Ophthalmic	27851	NA	-0.0747885	5.79611e-37	36.2369	28765
185	Disc diameter after inverse rank normal transformation (left)	Ophthalmic	27851	NA	0.0747053	6.94744e-37	36.1582	28765
23	Average retinal nerve fibre layer thickness (left)	Ophthalmic	28500	-1	0.0688015	8.68219e-37	36.0614	33834
220	Vertical cup to disc ratio (VCDR) regressed and transformed (left)	Ophthalmic	27855	NA	0.0750656	8.96621e-37	36.0474	28399
215	Macular thickness at the inner superior subfield (left)	Ophthalmic	27808	4	0.0679446	9.8842e-37	36.0051	34639
149	Mean of vertical disc diameter (left)	Ophthalmic	27853	NA	-0.0746739	9.85406e-37	36.0064	28665
131	Average retinal nerve fibre layer thickness (left)	Ophthalmic	28500	-1	0.068486	1.82089e-36	35.7397	33834
65	Macular thickness at the outer temporal subfield (left)	Ophthalmic	27818	4	-0.0678144	2.02601e-36	35.6934	34463
249	Vertical cup to disc ratio (VCDR) (left)	Ophthalmic	27857	NA	-0.0745924	2.40477e-36	35.6189	28410
148	logMAR, final (left)	Ophthalmic	5208	-1	0.0670762	3.18541e-36	35.4968	35028
113	Macular thickness at the inner inferior subfield (left)	Ophthalmic	27804	4	-0.0678088	3.82132e-36	35.4178	34195
149	Macular thickness at the outer superior subfield (left)	Ophthalmic	27816	4	-0.0674316	4.2413e-36	35.3725	34534
253	Macular thickness at the outer superior subfield (left)	Ophthalmic	27816	4	0.0674051	4.51464e-36	35.3454	34534
40	Macular thickness at the inner inferior subfield (left)	Ophthalmic	27804	4	0.067705	4.87354e-36	35.3122	34195
186	Vertical cup to disc ratio (VCDR) (left)	Ophthalmic	27857	NA	-0.0741038	6.83245e-36	35.1654	28410
195	INL-RPE thickness of central subfield (left)	Ophthalmic	28530	3	0.0669575	6.89439e-36	35.1615	34811
195	Macular thickness at the outer temporal subfield (left)	Ophthalmic	27818	4	0.0672908	6.9461e-36	35.1583	34463
142	Average INL-RPE thickness (left)	Ophthalmic	28536	3	0.0674669	8.53834e-36	35.0686	34193
215	Macular thickness at the inner temporal subfield (left)	Ophthalmic	27810	4	0.0669208	1.15712e-35	34.9366	34620
113	Macular thickness at the outer superior subfield (left)	Ophthalmic	27816	4	-0.0668899	1.51041e-35	34.8209	34534
68	Average inner nuclear layer thickness (left)	Ophthalmic	28502	-1	-0.0672997	1.59831e-35	34.7963	34089
153	Macular thickness at the central subfield (left)	Ophthalmic	27802	-1	0.066619	2.08041e-35	34.6819	34673
126	Mean of vertical disc diameter (left)	Ophthalmic	27853	NA	0.0731706	2.47327e-35	34.6067	28665
58	Average inner nuclear layer thickness (left)	Ophthalmic	28502	-1	0.0670581	2.79654e-35	34.5534	34089
142	INL-RPE thickness of outer subfield (left)	Ophthalmic	28534	3	0.0667918	4.1548e-35	34.3814	34186
238	Average ganglion cell-inner plexiform layer thickness (left)	Ophthalmic	28504	-1	-0.0668586	4.64606e-35	34.3329	34068
65	avMSE	Ophthalmic	20261	NA	-0.0661355	4.76734e-35	34.3217	34807
143	Macular thickness at the outer superior subfield (left)	Ophthalmic	27816	4	-0.0661498	8.42238e-35	34.0746	34534
131	INL-RPE thickness of central subfield (left)	Ophthalmic	28530	3	0.0658773	8.60706e-35	34.0651	34811
184	Overall macular thickness (left)	Ophthalmic	27800	4	0.066533	8.97539e-35	34.0469	34108
129	Average ganglion cell-inner plexiform layer thickness (left)	Ophthalmic	28504	-1	0.0664636	1.15067e-34	33.939	34068
249	Vertical cup to disc ratio (VCDR) regressed and transformed (left)	Ophthalmic	27855	NA	-0.0727084	1.33659e-34	33.874	28399
82	Disc diameter after inverse rank normal transformation (left)	Ophthalmic	27851	NA	0.072214	1.42846e-34	33.8451	28765
171	Disc diameter after inverse rank normal transformation (left)	Ophthalmic	27851	NA	0.0722082	1.44576e-34	33.8399	28765
47	Macular thickness at the inner nasal subfield (left)	Ophthalmic	27806	4	0.0656588	2.18545e-34	33.6605	34615
247	Average ELM-ISOS thickness (left)	Ophthalmic	28520	1	-0.0665638	2.54563e-34	33.5942	33610
116	Macular thickness at the outer superior subfield (left)	Ophthalmic	27816	4	-0.0656393	2.72555e-34	33.5645	34534
58	Macular thickness at the outer nasal subfield (left)	Ophthalmic	27814	4	0.0655548	2.80497e-34	33.5521	34610
142	INL-ELM thickness of the central subfield (left)	Ophthalmic	28506	3	0.0654196	3.59176e-34	33.4447	34639
44	Macular thickness at the inner superior subfield (left)	Ophthalmic	27808	4	-0.0653822	3.91295e-34	33.4075	34639
113	Average ganglion cell-inner plexiform layer thickness (left)	Ophthalmic	28504	-1	-0.0657428	5.93674e-34	33.2265	34068
192	INL-RPE thickness of central subfield (left)	Ophthalmic	28530	3	0.0649268	7.67243e-34	33.1151	34811
47	Average retinal nerve fibre layer thickness (left)	Ophthalmic	28500	-1	0.0657393	9.96786e-34	33.0014	33834
120	Macular thickness at the inner inferior subfield (left)	Ophthalmic	27804	4	0.0653243	1.16165e-33	32.9349	34195
180	Vertical cup to disc ratio (VCDR) (left)	Ophthalmic	27857	NA	-0.0715557	1.41678e-33	32.8487	28410
142	INL-ELM thickness of the outer subfield (left)	Ophthalmic	28510	3	0.0652404	1.48755e-33	32.8275	34168
44	Disc diameter after inverse rank normal transformation (left)	Ophthalmic	27851	NA	0.071004	1.77844e-33	32.75	28765
120	Macular thickness at the outer superior subfield (left)	Ophthalmic	27816	4	0.0648043	1.82445e-33	32.7389	34534
6	Macular thickness at the inner superior subfield (left)	Ophthalmic	27808	4	0.0647006	1.84796e-33	32.7333	34639
109	Average retinal nerve fibre layer thickness (left)	Ophthalmic	28500	-1	-0.0653731	2.26584e-33	32.6448	33834
40	Average inner nuclear layer thickness (left)	Ophthalmic	28502	-1	0.0651214	2.30319e-33	32.6377	34089
108	avMSE	Ophthalmic	20261	NA	-0.0644419	2.33301e-33	32.6321	34807
223	Macular thickness at the inner superior subfield (left)	Ophthalmic	27808	4	0.0645612	2.53374e-33	32.5962	34639
68	INL-ELM thickness of the inner subfield (left)	Ophthalmic	28508	3	-0.0645029	4.72331e-33	32.3258	34405
253	Macular thickness at the inner superior subfield (left)	Ophthalmic	27808	4	0.06426	4.99746e-33	32.3013	34639
47	Average ganglion cell-inner plexiform layer thickness (left)	Ophthalmic	28504	-1	0.0646344	7.15151e-33	32.1456	34068
252	Disc diameter after inverse rank normal transformation (left)	Ophthalmic	27851	NA	0.0703243	7.19568e-33	32.1429	28765
5	Macular thickness at the outer superior subfield (left)	Ophthalmic	27816	4	-0.0641544	7.88114e-33	32.1034	34534
68	Average INL-ELM thickness (left)	Ophthalmic	28512	3	-0.0643302	1.14074e-32	31.9428	34168
218	avMSE	Ophthalmic	20261	NA	0.0636824	1.29261e-32	31.8885	34807
149	Macular thickness at the inner inferior subfield (left)	Ophthalmic	27804	4	-0.0642342	1.33474e-32	31.8746	34195
237	Macular thickness at the inner superior subfield (left)	Ophthalmic	27808	4	0.0637325	1.63007e-32	31.7878	34639
55	Vertical cup to disc ratio (VCDR) regressed and transformed (left)	Ophthalmic	27855	NA	-0.0703482	1.70958e-32	31.7671	28399
44	INL-RPE thickness of central subfield (left)	Ophthalmic	28530	3	-0.0634931	1.95825e-32	31.7081	34811
142	INL-ELM thickness of the inner subfield (left)	Ophthalmic	28508	3	0.0638577	1.99436e-32	31.7002	34405
47	Average inner nuclear layer thickness (left)	Ophthalmic	28502	-1	0.0640984	2.2473e-32	31.6483	34089
184	Macular thickness at the inner temporal subfield (left)	Ophthalmic	27810	4	0.063598	2.28694e-32	31.6407	34620
141	Vertical cup to disc ratio (VCDR) regressed and transformed (left)	Ophthalmic	27855	NA	0.0700993	2.8252e-32	31.549	28399
192	Macular thickness at the outer inferior subfield (left)	Ophthalmic	27812	-1	-0.0638389	3.38485e-32	31.4705	34168
180	Vertical cup to disc ratio (VCDR) regressed and transformed (left)	Ophthalmic	27855	NA	-0.0699669	3.6876e-32	31.4333	28399
29	avMSE	Ophthalmic	20261	NA	0.0632085	3.72411e-32	31.429	34807
195	Average retinal nerve fibre layer thickness (left)	Ophthalmic	28500	-1	0.064071	4.04854e-32	31.3927	33834
224	INL-RPE thickness of central subfield (left)	Ophthalmic	28530	3	0.0630462	5.29703e-32	31.276	34811
59	Macular thickness at the outer superior subfield (left)	Ophthalmic	27816	4	-0.0632759	5.56299e-32	31.2547	34534
3	Macular thickness at the outer superior subfield (left)	Ophthalmic	27816	4	-0.063266	5.68676e-32	31.2451	34534
40	Total macular volume (left)	Ophthalmic	27820	NA	0.122345	7.00237e-32	31.1548	9158
195	Macular thickness at the outer superior subfield (left)	Ophthalmic	27816	4	0.063155	7.26529e-32	31.1387	34534
206	Vertical cup to disc ratio (VCDR) regressed and transformed (left)	Ophthalmic	27855	NA	0.0695988	7.71584e-32	31.1126	28399
227	Average retinal nerve fibre layer thickness (left)	Ophthalmic	28500	-1	0.0637273	8.58205e-32	31.0664	33834
146	avMSE	Ophthalmic	20261	NA	-0.0628245	8.72611e-32	31.0592	34807
104	Macular thickness at the inner superior subfield (left)	Ophthalmic	27808	4	-0.0628845	1.06845e-31	30.9712	34639
20	Average retinal nerve fibre layer thickness (left)	Ophthalmic	28500	-1	-0.0636107	1.10638e-31	30.9561	33834
9	Average retinal nerve fibre layer thickness (left)	Ophthalmic	28500	-1	0.0635813	1.17961e-31	30.9283	33834
180	Mean of vertical disc diameter (left)	Ophthalmic	27853	NA	-0.0689843	1.38447e-31	30.8587	28665
1	Macular thickness at the outer nasal subfield (left)	Ophthalmic	27814	4	0.0627469	1.53203e-31	30.8147	34610
131	Macular thickness at the outer temporal subfield (left)	Ophthalmic	27818	4	0.0627391	2.08684e-31	30.6805	34463
218	Macular thickness at the inner superior subfield (left)	Ophthalmic	27808	4	0.0625797	2.08746e-31	30.6804	34639
215	Average ganglion cell-inner plexiform layer thickness (left)	Ophthalmic	28504	-1	0.0629821	2.70237e-31	30.5683	34068
206	Vertical cup to disc ratio (VCDR) (left)	Ophthalmic	27857	NA	0.0689557	2.70356e-31	30.5681	28410
172	Average retinal nerve fibre layer thickness (left)	Ophthalmic	28500	-1	0.0631948	2.72722e-31	30.5643	33834
254	ELM-ISOS thickness of central subfield (left)	Ophthalmic	28514	-1	0.0624605	3.19098e-31	30.4961	34556
65	Average inner nuclear layer thickness (left)	Ophthalmic	28502	-1	-0.0628603	3.37438e-31	30.4718	34089
9	Macular thickness at the outer inferior subfield (left)	Ophthalmic	27812	-1	-0.0626637	4.41501e-31	30.3551	34168
44	Macular thickness at the inner temporal subfield (left)	Ophthalmic	27810	4	-0.0622122	4.83611e-31	30.3155	34620
149	avMSE	Ophthalmic	20261	NA	-0.0619068	6.54048e-31	30.1844	34807
65	Macular thickness at the outer superior subfield (left)	Ophthalmic	27816	4	-0.0621345	6.77228e-31	30.1693	34534
201	Macular thickness at the inner temporal subfield (left)	Ophthalmic	27810	4	-0.0620552	6.80537e-31	30.1671	34620
213	Macular thickness at the outer superior subfield (left)	Ophthalmic	27816	4	0.0620663	7.852e-31	30.105	34534
166	Macular thickness at the outer temporal subfield (left)	Ophthalmic	27818	4	-0.0620865	8.62788e-31	30.0641	34463
1	Average ganglion cell-inner plexiform layer thickness (left)	Ophthalmic	28504	-1	0.0624392	8.73221e-31	30.0589	34068
221	Disc diameter after inverse rank normal transformation (left)	Ophthalmic	27851	NA	0.067826	1.09294e-30	29.9614	28765
105	Vertical cup to disc ratio (VCDR) (left)	Ophthalmic	27857	NA	0.0682427	1.10339e-30	29.9573	28410
195	Macular thickness at the inner inferior subfield (left)	Ophthalmic	27804	4	0.0621928	1.15648e-30	29.9369	34195
44	Macular thickness at the outer superior subfield (left)	Ophthalmic	27816	4	-0.0618661	1.21098e-30	29.9169	34534
181	Average retinal nerve fibre layer thickness (left)	Ophthalmic	28500	-1	-0.0624873	1.24851e-30	29.9036	33834
65	Macular thickness at the inner superior subfield (left)	Ophthalmic	27808	4	-0.0617081	1.39184e-30	29.8564	34639
185	Mean of vertical disc diameter (left)	Ophthalmic	27853	NA	0.0677058	1.74633e-30	29.7579	28665
223	Macular thickness at the outer superior subfield (left)	Ophthalmic	27816	4	0.0616951	1.7512e-30	29.7567	34534
41	Vertical cup to disc ratio (VCDR) regressed and transformed (left)	Ophthalmic	27855	NA	0.0680184	1.75668e-30	29.7553	28399
195	ELM-ISOS thickness of central subfield (left)	Ophthalmic	28514	-1	0.0615947	2.08419e-30	29.6811	34556
58	INL-RPE thickness of central subfield (left)	Ophthalmic	28530	3	0.0613379	2.22924e-30	29.6518	34811
223	Overall macular thickness (left)	Ophthalmic	27800	4	0.0618994	2.56805e-30	29.5904	34108
113	INL-RPE thickness of central subfield (left)	Ophthalmic	28530	3	-0.0612613	2.63038e-30	29.58	34811
55	Macular thickness at the inner inferior subfield (left)	Ophthalmic	27804	4	0.061794	2.71918e-30	29.5656	34195
44	ELM-ISOS thickness of central subfield (left)	Ophthalmic	28514	-1	-0.061452	2.83251e-30	29.5478	34556
216	Macular thickness at the outer superior subfield (left)	Ophthalmic	27816	4	0.0614179	3.17822e-30	29.4978	34534
41	Vertical cup to disc ratio (VCDR) (left)	Ophthalmic	27857	NA	0.0676036	3.84437e-30	29.4152	28410
105	Vertical cup to disc ratio (VCDR) regressed and transformed (left)	Ophthalmic	27855	NA	0.0673766	6.12474e-30	29.2129	28399
55	Vertical cup to disc ratio (VCDR) (left)	Ophthalmic	27857	NA	-0.067309	6.80647e-30	29.1671	28410
91	Average retinal nerve fibre layer thickness (left)	Ophthalmic	28500	-1	0.061653	7.34459e-30	29.134	33834
204	Macular thickness at the outer nasal subfield (left)	Ophthalmic	27814	4	-0.060933	7.76665e-30	29.1098	34610
131	INL-ELM thickness of the central subfield (left)	Ophthalmic	28506	3	0.0608915	8.0366e-30	29.0949	34639
131	Macular thickness at the outer superior subfield (left)	Ophthalmic	27816	4	0.0609339	8.93738e-30	29.0488	34534
82	Mean of vertical disc diameter (left)	Ophthalmic	27853	NA	0.0668602	9.09804e-30	29.0411	28665
129	Macular thickness at the outer inferior subfield (left)	Ophthalmic	27812	-1	0.0612224	9.65329e-30	29.0153	34168
253	Macular thickness at the inner temporal subfield (left)	Ophthalmic	27810	4	0.0607898	1.03427e-29	28.9854	34620
150	Average retinal nerve fibre layer thickness (left)	Ophthalmic	28500	-1	0.0614592	1.10476e-29	28.9567	33834
237	Average retinal nerve fibre layer thickness (left)	Ophthalmic	28500	-1	0.0614287	1.17805e-29	28.9288	33834
113	Overall macular thickness (left)	Ophthalmic	27800	4	-0.0611323	1.30792e-29	28.8834	34108
63	Overall macular thickness (left)	Ophthalmic	27800	4	-0.0611108	1.36868e-29	28.8637	34108
82	Macular thickness at the inner inferior subfield (left)	Ophthalmic	27804	4	-0.06103	1.37765e-29	28.8609	34195
58	Macular thickness at the inner nasal subfield (left)	Ophthalmic	27806	4	0.0606007	1.56011e-29	28.8068	34615
241	avMSE	Ophthalmic	20261	NA	-0.0603809	1.74528e-29	28.7581	34807
218	Macular thickness at the outer temporal subfield (left)	Ophthalmic	27818	4	0.0606591	1.82771e-29	28.7381	34463
6	Macular thickness at the outer superior subfield (left)	Ophthalmic	27816	4	0.060564	1.95926e-29	28.7079	34534
149	Macular thickness at the outer nasal subfield (left)	Ophthalmic	27814	4	0.0604946	1.97171e-29	28.7052	34610
141	Vertical cup to disc ratio (VCDR) (left)	Ophthalmic	27857	NA	0.0664625	3.46739e-29	28.46	28410
21	Average ganglion cell-inner plexiform layer thickness (left)	Ophthalmic	28504	-1	0.0606816	3.63205e-29	28.4398	34068
10	Disc diameter after inverse rank normal transformation (left)	Ophthalmic	27851	NA	0.0659207	4.46276e-29	28.3504	28765
236	Disc diameter after inverse rank normal transformation (left)	Ophthalmic	27851	NA	-0.0658655	4.96071e-29	28.3045	28765
47	Macular thickness at the central subfield (left)	Ophthalmic	27802	-1	-0.0599557	5.47793e-29	28.2614	34673
52	Vertical cup to disc ratio (VCDR) regressed and transformed (left)	Ophthalmic	27855	NA	-0.0661986	5.87815e-29	28.2308	28399
68	INL-ELM thickness of the outer subfield (left)	Ophthalmic	28510	3	-0.0602508	7.41957e-29	28.1296	34168
254	Macular thickness at the inner superior subfield (left)	Ophthalmic	27808	4	0.059836	7.48995e-29	28.1255	34639
52	Vertical cup to disc ratio (VCDR) (left)	Ophthalmic	27857	NA	-0.0660507	7.59909e-29	28.1192	28410
38	avMSE	Ophthalmic	20261	NA	0.0596573	8.05162e-29	28.0941	34807
103	Vertical cup to disc ratio (VCDR) (left)	Ophthalmic	27857	NA	0.0659739	8.79246e-29	28.0559	28410
221	Mean of vertical disc diameter (left)	Ophthalmic	27853	NA	0.0655865	1.05152e-28	27.9782	28665
192	ELM-ISOS thickness of central subfield (left)	Ophthalmic	28514	-1	0.0596876	1.18661e-28	27.9257	34556
120	Macular thickness at the outer temporal subfield (left)	Ophthalmic	27818	4	0.059735	1.27087e-28	27.8959	34463
233	Average retinal nerve fibre layer thickness (left)	Ophthalmic	28500	-1	0.0602478	1.37698e-28	27.8611	33834
236	Macular thickness at the outer temporal subfield (left)	Ophthalmic	27818	4	-0.0596819	1.41925e-28	27.8479	34463
3	Macular thickness at the inner inferior subfield (left)	Ophthalmic	27804	4	-0.0598911	1.49122e-28	27.8265	34195
90	Disc diameter after inverse rank normal transformation (left)	Ophthalmic	27851	NA	-0.065215	1.7167e-28	27.7653	28765
11	Macular thickness at the outer inferior subfield (left)	Ophthalmic	27812	-1	-0.0598045	1.87304e-28	27.7275	34168
3	Macular thickness at the inner nasal subfield (left)	Ophthalmic	27806	4	-0.059395	1.96367e-28	27.7069	34615
104	Macular thickness at the outer superior subfield (left)	Ophthalmic	27816	4	-0.0593407	2.53921e-28	27.5953	34534
38	Vertical cup to disc ratio (VCDR) regressed and transformed (left)	Ophthalmic	27855	NA	-0.0654204	2.56248e-28	27.5913	28399
55	INL-ELM thickness of the central subfield (left)	Ophthalmic	28506	3	0.0591846	2.91333e-28	27.5356	34639
207	Disc diameter after inverse rank normal transformation (left)	Ophthalmic	27851	NA	0.064895	3.14747e-28	27.502	28765
82	Macular thickness at the inner nasal subfield (left)	Ophthalmic	27806	4	-0.0591653	3.16372e-28	27.4998	34615
63	Macular thickness at the outer superior subfield (left)	Ophthalmic	27816	4	-0.0591387	3.85657e-28	27.4138	34534
63	Macular thickness at the inner nasal subfield (left)	Ophthalmic	27806	4	-0.0590478	4.0347e-28	27.3942	34615
18	avMSE	Ophthalmic	20261	NA	-0.0588467	4.36772e-28	27.3597	34807
116	Average ELM-ISOS thickness (left)	Ophthalmic	28520	1	0.0598471	4.70539e-28	27.3274	33610
216	Average ganglion cell-inner plexiform layer thickness (left)	Ophthalmic	28504	-1	0.0594062	5.08512e-28	27.2937	34068
215	Overall macular thickness (left)	Ophthalmic	27800	4	0.059337	5.45711e-28	27.263	34108
103	Vertical cup to disc ratio (VCDR) regressed and transformed (left)	Ophthalmic	27855	NA	0.0649751	5.9035e-28	27.2289	28399
218	INL-ELM thickness of the inner subfield (left)	Ophthalmic	28508	3	0.0590056	6.36789e-28	27.196	34405
6	Average ganglion cell-inner plexiform layer thickness (left)	Ophthalmic	28504	-1	0.0592723	6.68779e-28	27.1747	34068
21	avMSE	Ophthalmic	20261	NA	0.0586246	6.91486e-28	27.1602	34807
203	Average retinal nerve fibre layer thickness (left)	Ophthalmic	28500	-1	0.0593782	8.16869e-28	27.0878	33834
236	avMSE	Ophthalmic	20261	NA	-0.0584723	9.46488e-28	27.0239	34807
113	Macular thickness at the inner nasal subfield (left)	Ophthalmic	27806	4	-0.0586296	9.54966e-28	27.02	34615
38	Vertical cup to disc ratio (VCDR) (left)	Ophthalmic	27857	NA	-0.0646553	1.04672e-27	26.9802	28410
5	Macular thickness at the inner superior subfield (left)	Ophthalmic	27808	4	-0.0584309	1.37704e-27	26.8611	34639
116	Macular thickness at the inner superior subfield (left)	Ophthalmic	27808	4	-0.0582482	2.00032e-27	26.6989	34639
60	Macular thickness at the inner superior subfield (left)	Ophthalmic	27808	4	-0.0582109	2.15848e-27	26.6659	34639
229	Vertical cup to disc ratio (VCDR) (left)	Ophthalmic	27857	NA	0.064256	2.1944e-27	26.6587	28410
154	avMSE	Ophthalmic	20261	NA	-0.0580329	2.33105e-27	26.6324	34807
9	Macular thickness at the inner temporal subfield (left)	Ophthalmic	27810	4	0.0580394	3.16214e-27	26.5	34620
10	Mean of vertical disc diameter (left)	Ophthalmic	27853	NA	0.0637351	3.39254e-27	26.4695	28665
40	Macular thickness at the outer temporal subfield (left)	Ophthalmic	27818	4	0.0579596	4.85342e-27	26.314	34463
253	INL-RPE thickness of central subfield (left)	Ophthalmic	28530	3	0.057534	6.39084e-27	26.1944	34811
253	INL-ELM thickness of the central subfield (left)	Ophthalmic	28506	3	0.0576035	7.40459e-27	26.1305	34639
101	Mean of vertical disc diameter (left)	Ophthalmic	27853	NA	-0.0632489	8.31046e-27	26.0804	28665
135	avMSE	Ophthalmic	20261	NA	0.0574016	8.41083e-27	26.0752	34807
63	Average retinal nerve fibre layer thickness (left)	Ophthalmic	28500	-1	-0.058197	8.80192e-27	26.0554	33834
252	Mean of vertical disc diameter (left)	Ophthalmic	27853	NA	0.0631588	9.80294e-27	26.0086	28665
181	Macular thickness at the outer superior subfield (left)	Ophthalmic	27816	4	-0.0574417	1.22229e-26	25.9128	34534
142	INL-RPE thickness of inner subfield (left)	Ophthalmic	28532	3	0.0574939	1.24141e-26	25.9061	34462
90	Macular thickness at the inner superior subfield (left)	Ophthalmic	27808	4	-0.0573339	1.27462e-26	25.8946	34639
60	Average retinal nerve fibre layer thickness (left)	Ophthalmic	28500	-1	-0.0580048	1.29002e-26	25.8894	33834
166	Average ganglion cell-inner plexiform layer thickness (left)	Ophthalmic	28504	-1	-0.0577673	1.39239e-26	25.8562	34068
188	Macular thickness at the outer inferior subfield (left)	Ophthalmic	27812	-1	0.0576322	1.54017e-26	25.8124	34168
184	Average inner nuclear layer thickness (left)	Ophthalmic	28502	-1	0.057567	2.0016e-26	25.6986	34089
140	Overall macular thickness (left)	Ophthalmic	27800	4	-0.0575508	2.00239e-26	25.6985	34108
192	ISOS-RPE thickness of central subfield (left)	Ophthalmic	28522	2	0.057526	2.00723e-26	25.6974	34136
142	logMAR, final (left)	Ophthalmic	5208	-1	0.0567838	2.03226e-26	25.692	35028
254	INL-ELM thickness of the central subfield (left)	Ophthalmic	28506	3	0.0570678	2.17294e-26	25.663	34639
223	Disc diameter after inverse rank normal transformation (left)	Ophthalmic	27851	NA	-0.0625716	2.34862e-26	25.6292	28765
241	Macular thickness at the outer nasal subfield (left)	Ophthalmic	27814	4	-0.0570246	2.4848e-26	25.6047	34610
98	ELM-ISOS thickness of central subfield (left)	Ophthalmic	28514	-1	-0.0570348	2.6605e-26	25.575	34556
65	Macular thickness at the inner inferior subfield (left)	Ophthalmic	27804	4	-0.0572564	3.10708e-26	25.5076	34195
146	Mean of vertical disc diameter (left)	Ophthalmic	27853	NA	-0.0624878	3.33268e-26	25.4772	28665
220	Macular thickness at the outer nasal subfield (left)	Ophthalmic	27814	4	-0.0568592	3.45586e-26	25.4614	34610
9	ELM-ISOS thickness of central subfield (left)	Ophthalmic	28514	-1	0.0568215	4.06777e-26	25.3906	34556
193	Macular thickness at the outer temporal subfield (left)	Ophthalmic	27818	4	-0.0568805	4.21195e-26	25.3755	34463
52	Average ganglion cell-inner plexiform layer thickness (left)	Ophthalmic	28504	-1	0.0571934	4.34173e-26	25.3623	34068
47	avMSE	Ophthalmic	20261	NA	0.0565702	4.46248e-26	25.3504	34807
244	Macular thickness at the outer inferior subfield (left)	Ophthalmic	27812	-1	0.0570736	4.66324e-26	25.3313	34168
235	Disc diameter after inverse rank normal transformation (left)	Ophthalmic	27851	NA	0.0621437	5.10864e-26	25.2917	28765
130	Average ganglion cell-inner plexiform layer thickness (left)	Ophthalmic	28504	-1	0.057105	5.16729e-26	25.2867	34068
55	ELM-ISOS thickness of central subfield (left)	Ophthalmic	28514	-1	0.0566749	5.44231e-26	25.2642	34556
198	Macular thickness at the inner temporal subfield (left)	Ophthalmic	27810	4	0.0565657	6.09134e-26	25.2153	34620
195	Macular thickness at the central subfield (left)	Ophthalmic	27802	-1	-0.0564824	6.59506e-26	25.1808	34673
1	Macular thickness at the outer inferior subfield (left)	Ophthalmic	27812	-1	0.056841	7.37206e-26	25.1324	34168
131	ELM-ISOS thickness of central subfield (left)	Ophthalmic	28514	-1	0.0564979	7.72361e-26	25.1122	34556
142	Intra-ocular pressure, Goldmann-correlated (left)	Ophthalmic	5263	0	0.0564022	8.99148e-26	25.0462	34579
198	Macular thickness at the outer superior subfield (left)	Ophthalmic	27816	4	0.0564169	9.38984e-26	25.0273	34534
195	INL-ELM thickness of the central subfield (left)	Ophthalmic	28506	3	0.0561959	1.22684e-25	24.9112	34639
218	Average INL-ELM thickness (left)	Ophthalmic	28512	3	0.0565652	1.26613e-25	24.8975	34168
173	Disc diameter after inverse rank normal transformation (left)	Ophthalmic	27851	NA	0.0615817	1.40649e-25	24.8519	28765
90	Mean of vertical disc diameter (left)	Ophthalmic	27853	NA	-0.061677	1.43677e-25	24.8426	28665
5	Overall macular thickness (left)	Ophthalmic	27800	4	-0.0565222	1.51729e-25	24.8189	34108
163	Macular thickness at the outer superior subfield (left)	Ophthalmic	27816	4	-0.056121	1.68046e-25	24.7746	34534
120	Vertical cup to disc ratio (VCDR) (left)	Ophthalmic	27857	NA	0.0617891	1.92219e-25	24.7162	28410
6	Overall macular thickness (left)	Ophthalmic	27800	4	0.0562344	2.65672e-25	24.5757	34108
120	Vertical cup to disc ratio (VCDR) regressed and transformed (left)	Ophthalmic	27855	NA	0.0615849	2.82104e-25	24.5496	28399
247	Average ganglion cell-inner plexiform layer thickness (left)	Ophthalmic	28504	-1	0.0562241	2.88905e-25	24.5392	34068
101	Disc diameter after inverse rank normal transformation (left)	Ophthalmic	27851	NA	-0.0611591	2.99413e-25	24.5237	28765
213	Macular thickness at the inner superior subfield (left)	Ophthalmic	27808	4	0.0556552	3.54167e-25	24.4508	34639
229	Vertical cup to disc ratio (VCDR) regressed and transformed (left)	Ophthalmic	27855	NA	0.0614416	3.63533e-25	24.4395	28399
218	Macular thickness at the inner temporal subfield (left)	Ophthalmic	27810	4	0.0556154	3.94353e-25	24.4041	34620
19	Vertical cup to disc ratio (VCDR) regressed and transformed (left)	Ophthalmic	27855	NA	0.0613698	4.12675e-25	24.3844	28399
237	Average ganglion cell-inner plexiform layer thickness (left)	Ophthalmic	28504	-1	0.0560011	4.44863e-25	24.3518	34068
25	Macular thickness at the outer temporal subfield (left)	Ophthalmic	27818	4	-0.0556758	4.48274e-25	24.3485	34463
198	Macular thickness at the inner superior subfield (left)	Ophthalmic	27808	4	0.055522	4.59148e-25	24.338	34639
116	INL-RPE thickness of central subfield (left)	Ophthalmic	28530	3	-0.055346	4.95327e-25	24.3051	34811
224	Disc diameter after inverse rank normal transformation (left)	Ophthalmic	27851	NA	-0.0608553	5.13846e-25	24.2892	28765
68	INL-RPE thickness of inner subfield (left)	Ophthalmic	28532	3	-0.0555841	5.36408e-25	24.2705	34462
55	Average ganglion cell-inner plexiform layer thickness (left)	Ophthalmic	28504	-1	0.055868	5.7502e-25	24.2403	34068
44	Mean of vertical disc diameter (left)	Ophthalmic	27853	NA	0.0608824	5.90641e-25	24.2287	28665
236	Macular thickness at the inner superior subfield (left)	Ophthalmic	27808	4	-0.0553708	6.16138e-25	24.2103	34639
8	Macular thickness at the outer inferior subfield (left)	Ophthalmic	27812	-1	-0.0556143	8.01024e-25	24.0964	34168
9	INL-ELM thickness of the central subfield (left)	Ophthalmic	28506	3	0.0551909	8.73098e-25	24.0589	34639
31	Disc diameter after inverse rank normal transformation (left)	Ophthalmic	27851	NA	0.0605202	9.2927e-25	24.0319	28765
213	INL-RPE thickness of central subfield (left)	Ophthalmic	28530	3	0.0549929	9.84023e-25	24.007	34811
201	INL-RPE thickness of central subfield (left)	Ophthalmic	28530	3	-0.0549639	1.04105e-24	23.9825	34811
140	Average inner nuclear layer thickness (left)	Ophthalmic	28502	-1	-0.0555247	1.07612e-24	23.9681	34089
22	INL-RPE thickness of central subfield (left)	Ophthalmic	28530	3	-0.0548986	1.18112e-24	23.9277	34811
71	Disc diameter after inverse rank normal transformation (left)	Ophthalmic	27851	NA	-0.0603532	1.24686e-24	23.9042	28765
184	Macular thickness at the outer inferior subfield (left)	Ophthalmic	27812	-1	0.0552693	1.55234e-24	23.809	34168
183	avMSE	Ophthalmic	20261	NA	0.0547538	1.57215e-24	23.8035	34807
254	INL-RPE thickness of central subfield (left)	Ophthalmic	28530	3	0.0547239	1.65527e-24	23.7811	34811
95	avMSE	Ophthalmic	20261	NA	0.0546932	1.76688e-24	23.7528	34807
105	Macular thickness at the central subfield (left)	Ophthalmic	27802	-1	-0.0546494	2.35345e-24	23.6283	34673
178	Macular thickness at the central subfield (left)	Ophthalmic	27802	-1	0.054537	2.91893e-24	23.5348	34673
237	Macular thickness at the outer temporal subfield (left)	Ophthalmic	27818	4	0.0546935	2.97075e-24	23.5271	34463
26	Macular thickness at the outer superior subfield (left)	Ophthalmic	27816	4	0.0546041	3.16511e-24	23.4996	34534
44	Macular thickness at the outer inferior subfield (left)	Ophthalmic	27812	-1	0.0548557	3.41308e-24	23.4669	34168
184	Macular thickness at the inner nasal subfield (left)	Ophthalmic	27806	4	0.0544161	4.01234e-24	23.3966	34615
166	Overall macular thickness (left)	Ophthalmic	27800	4	-0.0548124	4.05831e-24	23.3917	34108
215	Macular thickness at the inner inferior subfield (left)	Ophthalmic	27804	4	0.0547258	4.19107e-24	23.3777	34195
70	Average retinal nerve fibre layer thickness (left)	Ophthalmic	28500	-1	0.0549729	4.54992e-24	23.342	33834
125	Vertical cup to disc ratio (VCDR) regressed and transformed (left)	Ophthalmic	27855	NA	0.0599901	4.58757e-24	23.3384	28399
220	avMSE	Ophthalmic	20261	NA	-0.0541772	4.75441e-24	23.3229	34807
223	Macular thickness at the outer temporal subfield (left)	Ophthalmic	27818	4	0.054363	5.57156e-24	23.254	34463
46	Disc diameter after inverse rank normal transformation (left)	Ophthalmic	27851	NA	0.0594378	6.16225e-24	23.2103	28765
128	Macular thickness at the inner superior subfield (left)	Ophthalmic	27808	4	-0.0541689	6.1973e-24	23.2078	34639
232	Disc diameter after inverse rank normal transformation (left)	Ophthalmic	27851	NA	-0.0593415	7.27999e-24	23.1379	28765
5	Average retinal nerve fibre layer thickness (left)	Ophthalmic	28500	-1	-0.0546129	8.94394e-24	23.0485	33834
144	INL-RPE thickness of outer subfield (left)	Ophthalmic	28534	3	0.0543269	9.0194e-24	23.0448	34186
131	Macular thickness at the inner inferior subfield (left)	Ophthalmic	27804	4	0.0543031	9.30653e-24	23.0312	34195
253	ELM-ISOS thickness of central subfield (left)	Ophthalmic	28514	-1	0.0539682	1.02461e-23	22.9894	34556
254	Macular thickness at the inner temporal subfield (left)	Ophthalmic	27810	4	0.0538789	1.10401e-23	22.957	34620
224	Macular thickness at the inner nasal subfield (left)	Ophthalmic	27806	4	0.0538249	1.23144e-23	22.9096	34615
223	Macular thickness at the inner temporal subfield (left)	Ophthalmic	27810	4	0.0537791	1.33273e-23	22.8753	34620
207	Mean of vertical disc diameter (left)	Ophthalmic	27853	NA	0.0590768	1.3714e-23	22.8628	28665
148	Corneal hysteresis (left)	Ophthalmic	5264	0	-0.0536999	1.56298e-23	22.806	34613
243	Macular thickness at the outer temporal subfield (left)	Ophthalmic	27818	4	-0.0538025	1.60472e-23	22.7946	34463
213	Average retinal nerve fibre layer thickness (left)	Ophthalmic	28500	-1	0.0542315	1.82132e-23	22.7396	33834
237	Overall macular thickness (left)	Ophthalmic	27800	4	0.0539762	1.95257e-23	22.7094	34108
63	Macular thickness at the inner inferior subfield (left)	Ophthalmic	27804	4	-0.0538915	2.01211e-23	22.6963	34195
52	Average inner nuclear layer thickness (left)	Ophthalmic	28502	-1	0.0539675	2.04102e-23	22.6902	34089
65	Macular thickness at the inner temporal subfield (left)	Ophthalmic	27810	4	-0.0535387	2.09495e-23	22.6788	34620
113	Macular thickness at the outer temporal subfield (left)	Ophthalmic	27818	4	-0.0536281	2.2252e-23	22.6526	34463
238	Overall macular thickness (left)	Ophthalmic	27800	4	-0.0538126	2.6482e-23	22.577	34108
201	Macular thickness at the outer temporal subfield (left)	Ophthalmic	27818	4	-0.0535085	2.78278e-23	22.5555	34463
215	Macular thickness at the outer temporal subfield (left)	Ophthalmic	27818	4	0.0534704	2.98812e-23	22.5246	34463
3	Macular thickness at the outer temporal subfield (left)	Ophthalmic	27818	4	-0.0534257	3.24797e-23	22.4884	34463
6	Macular thickness at the inner temporal subfield (left)	Ophthalmic	27810	4	0.0532837	3.37692e-23	22.4715	34620
236	ELM-ISOS thickness of outer subfield (left)	Ophthalmic	28518	1	0.054034	3.80008e-23	22.4202	33584
242	ELM-ISOS thickness of outer subfield (left)	Ophthalmic	28518	1	0.0540309	3.82183e-23	22.4177	33584
176	Macular thickness at the outer nasal subfield (left)	Ophthalmic	27814	4	-0.0532215	3.84748e-23	22.4148	34610
47	INL-RPE thickness of inner subfield (left)	Ophthalmic	28532	3	0.0532842	4.23339e-23	22.3733	34462
63	Macular thickness at the outer nasal subfield (left)	Ophthalmic	27814	4	-0.0531563	4.34478e-23	22.362	34610
173	Mean of vertical disc diameter (left)	Ophthalmic	27853	NA	0.0583839	4.47163e-23	22.3495	28665
193	INL-ELM thickness of the inner subfield (left)	Ophthalmic	28508	3	-0.0532612	4.79453e-23	22.3193	34405
243	Average ganglion cell-inner plexiform layer thickness (left)	Ophthalmic	28504	-1	-0.0534444	5.54954e-23	22.2557	34068
94	Macular thickness at the outer inferior subfield (left)	Ophthalmic	27812	-1	-0.0533631	5.58145e-23	22.2533	34168
58	ELM-ISOS thickness of central subfield (left)	Ophthalmic	28514	-1	0.0530524	5.69381e-23	22.2446	34556
36	Macular thickness at the outer inferior subfield (left)	Ophthalmic	27812	-1	-0.0533091	6.16696e-23	22.2099	34168
60	INL-ELM thickness of the central subfield (left)	Ophthalmic	28506	3	-0.0529291	6.36206e-23	22.1964	34639
171	Mean of vertical disc diameter (left)	Ophthalmic	27853	NA	0.0581187	7.0051e-23	22.1546	28665
172	Macular thickness at the inner superior subfield (left)	Ophthalmic	27808	4	0.0528712	7.08398e-23	22.1497	34639
236	Mean of vertical disc diameter (left)	Ophthalmic	27853	NA	-0.0580793	7.48581e-23	22.1258	28665
166	Macular thickness at the outer superior subfield (left)	Ophthalmic	27816	4	-0.0528892	7.94858e-23	22.0997	34534
1	Average inner nuclear layer thickness (left)	Ophthalmic	28502	-1	0.0532237	8.08333e-23	22.0924	34089
184	Macular thickness at the outer superior subfield (left)	Ophthalmic	27816	4	0.0528617	8.36305e-23	22.0776	34534
164	Macular thickness at the outer nasal subfield (left)	Ophthalmic	27814	4	-0.0528018	8.39255e-23	22.0761	34610
139	Macular thickness at the outer superior subfield (left)	Ophthalmic	27816	4	-0.0528495	8.55403e-23	22.0678	34534
251	Average ganglion cell-inner plexiform layer thickness (left)	Ophthalmic	28504	-1	-0.0531791	9.04149e-23	22.0438	34068
37	logMAR, final (left)	Ophthalmic	5208	-1	0.0524183	9.52459e-23	22.0212	35028
178	ELM-ISOS thickness of central subfield (left)	Ophthalmic	28514	-1	-0.0527652	9.69156e-23	22.0136	34556
40	INL-ELM thickness of the inner subfield (left)	Ophthalmic	28508	3	0.0528656	9.96371e-23	22.0016	34405
160	Average ELM-ISOS thickness (left)	Ophthalmic	28520	1	-0.0534783	1.01105e-22	21.9952	33610
229	Disc diameter after inverse rank normal transformation (left)	Ophthalmic	27851	NA	0.0577792	1.04764e-22	21.9798	28765
65	ELM-ISOS thickness of outer subfield (left)	Ophthalmic	28518	1	0.0534536	1.09812e-22	21.9594	33584
60	Macular thickness at the inner temporal subfield (left)	Ophthalmic	27810	4	-0.0526047	1.1913e-22	21.924	34620
82	Macular thickness at the outer nasal subfield (left)	Ophthalmic	27814	4	-0.0525729	1.28108e-22	21.8924	34610
100	Macular thickness at the central subfield (left)	Ophthalmic	27802	-1	-0.0524442	1.48713e-22	21.8277	34673
125	Vertical cup to disc ratio (VCDR) (left)	Ophthalmic	27857	NA	0.057912	1.52969e-22	21.8154	28410
254	Vertical cup to disc ratio (VCDR) regressed and transformed (left)	Ophthalmic	27855	NA	-0.0577922	1.90256e-22	21.7207	28399
100	ELM-ISOS thickness of central subfield (left)	Ophthalmic	28514	-1	0.0523995	1.89982e-22	21.7213	34556
92	ELM-ISOS thickness of central subfield (left)	Ophthalmic	28514	-1	-0.0523951	1.9152e-22	21.7178	34556
39	Macular thickness at the outer nasal subfield (left)	Ophthalmic	27814	4	-0.0523495	1.93176e-22	21.714	34610
215	INL-RPE thickness of central subfield (left)	Ophthalmic	28530	3	0.0521921	1.95443e-22	21.709	34811
220	Macular thickness at the outer inferior subfield (left)	Ophthalmic	27812	-1	-0.0526506	2.06278e-22	21.6855	34168
49	Vertical cup to disc ratio (VCDR) regressed and transformed (left)	Ophthalmic	27855	NA	-0.0577426	2.06605e-22	21.6849	28399
241	Overall macular thickness (left)	Ophthalmic	27800	4	-0.0526532	2.23353e-22	21.651	34108
238	Macular thickness at the outer nasal subfield (left)	Ophthalmic	27814	4	-0.052242	2.35292e-22	21.6284	34610
49	Vertical cup to disc ratio (VCDR) (left)	Ophthalmic	27857	NA	-0.0576425	2.39501e-22	21.6207	28410
176	Macular thickness at the inner inferior subfield (left)	Ophthalmic	27804	4	0.0525404	2.42789e-22	21.6148	34195
224	Macular thickness at the inner superior subfield (left)	Ophthalmic	27808	4	0.0521613	2.62076e-22	21.5816	34639
47	INL-ELM thickness of the inner subfield (left)	Ophthalmic	28508	3	0.0523058	2.77988e-22	21.556	34405
160	ELM-ISOS thickness of outer subfield (left)	Ophthalmic	28518	1	-0.0529289	2.8385e-22	21.5469	33584
151	Macular thickness at the inner temporal subfield (left)	Ophthalmic	27810	4	-0.0521013	3.0022e-22	21.5226	34620
76	INL-RPE thickness of central subfield (left)	Ophthalmic	28530	3	-0.0519526	3.03384e-22	21.518	34811
5	Macular thickness at the inner inferior subfield (left)	Ophthalmic	27804	4	-0.0523886	3.19918e-22	21.495	34195
215	Macular thickness at the outer superior subfield (left)	Ophthalmic	27816	4	0.0521044	3.35927e-22	21.4738	34534
84	Disc diameter after inverse rank normal transformation (left)	Ophthalmic	27851	NA	0.0568198	5.2036e-22	21.2837	28765
216	Macular thickness at the inner superior subfield (left)	Ophthalmic	27808	4	0.0517578	5.4693e-22	21.2621	34639
201	Macular thickness at the inner inferior subfield (left)	Ophthalmic	27804	4	-0.0520771	5.6214e-22	21.2502	34195
193	Macular thickness at the inner superior subfield (left)	Ophthalmic	27808	4	-0.0517388	5.66116e-22	21.2471	34639
82	Average INL-RPE thickness (left)	Ophthalmic	28536	3	-0.0520582	5.83264e-22	21.2341	34193
63	Macular thickness at the outer temporal subfield (left)	Ophthalmic	27818	4	-0.0518014	6.41642e-22	21.1927	34463
5	Macular thickness at the inner temporal subfield (left)	Ophthalmic	27810	4	-0.0516647	6.64458e-22	21.1775	34620
26	Macular thickness at the inner temporal subfield (left)	Ophthalmic	27810	4	0.0516192	7.21529e-22	21.1417	34620
96	Macular thickness at the inner superior subfield (left)	Ophthalmic	27808	4	-0.0515986	7.30029e-22	21.1367	34639
242	Average ELM-ISOS thickness (left)	Ophthalmic	28520	1	0.0523768	7.36222e-22	21.133	33610
230	Disc diameter after inverse rank normal transformation (left)	Ophthalmic	27851	NA	0.0564802	9.12023e-22	21.04	28765
5	Average ganglion cell-inner plexiform layer thickness (left)	Ophthalmic	28504	-1	-0.0518535	9.9946e-22	21.0002	34068
218	INL-ELM thickness of the outer subfield (left)	Ophthalmic	28510	3	0.0517675	1.01778e-21	20.9923	34168
235	Mean of vertical disc diameter (left)	Ophthalmic	27853	NA	0.0565028	1.03277e-21	20.986	28665
254	Vertical cup to disc ratio (VCDR) (left)	Ophthalmic	27857	NA	-0.056752	1.03856e-21	20.9836	28410
96	INL-RPE thickness of central subfield (left)	Ophthalmic	28530	3	-0.0512757	1.04026e-21	20.9829	34811
213	Macular thickness at the outer temporal subfield (left)	Ophthalmic	27818	4	0.05147	1.1663e-21	20.9332	34463
22	Macular thickness at the inner temporal subfield (left)	Ophthalmic	27810	4	-0.0513307	1.21475e-21	20.9155	34620
223	Macular thickness at the inner inferior subfield (left)	Ophthalmic	27804	4	0.0516219	1.27355e-21	20.895	34195
146	Macular thickness at the outer inferior subfield (left)	Ophthalmic	27812	-1	-0.0516357	1.28859e-21	20.8899	34168
163	Average retinal nerve fibre layer thickness (left)	Ophthalmic	28500	-1	-0.0518796	1.3118e-21	20.8821	33834
58	INL-ELM thickness of the central subfield (left)	Ophthalmic	28506	3	0.0512446	1.38294e-21	20.8592	34639
201	Macular thickness at the inner superior subfield (left)	Ophthalmic	27808	4	-0.0512169	1.45362e-21	20.8375	34639
237	Macular thickness at the inner temporal subfield (left)	Ophthalmic	27810	4	0.0512205	1.4811e-21	20.8294	34620
3	Overall macular thickness (left)	Ophthalmic	27800	4	-0.0515898	1.51659e-21	20.8191	34108
232	Average ganglion cell-inner plexiform layer thickness (left)	Ophthalmic	28504	-1	-0.0515874	1.60735e-21	20.7939	34068
163	Macular thickness at the inner temporal subfield (left)	Ophthalmic	27810	4	-0.0511671	1.6303e-21	20.7877	34620
169	Disc diameter after inverse rank normal transformation (left)	Ophthalmic	27851	NA	-0.0560727	1.77992e-21	20.7496	28765
68	Macular thickness at the inner inferior subfield (left)	Ophthalmic	27804	4	-0.0513886	1.93154e-21	20.7141	34195
104	Average retinal nerve fibre layer thickness (left)	Ophthalmic	28500	-1	-0.0516416	2.00113e-21	20.6987	33834
142	Average ganglion cell-inner plexiform layer thickness (left)	Ophthalmic	28504	-1	-0.0514499	2.05265e-21	20.6877	34068
40	INL-RPE thickness of inner subfield (left)	Ophthalmic	28532	3	0.0511293	2.15016e-21	20.6675	34462
121	ELM-ISOS thickness of outer subfield (left)	Ophthalmic	28518	1	-0.0517433	2.34501e-21	20.6299	33584
107	Disc diameter after inverse rank normal transformation (left)	Ophthalmic	27851	NA	-0.055865	2.4986e-21	20.6023	28765
36	Macular thickness at the central subfield (left)	Ophthalmic	27802	-1	-0.0508831	2.52871e-21	20.5971	34673
206	INL-RPE thickness of central subfield (left)	Ophthalmic	28530	3	-0.0507635	2.61512e-21	20.5825	34811
75	Vertical cup to disc ratio (VCDR) regressed and transformed (left)	Ophthalmic	27855	NA	-0.0561317	2.89763e-21	20.538	28399
26	Macular thickness at the inner superior subfield (left)	Ophthalmic	27808	4	0.0508135	2.99354e-21	20.5238	34639
213	Macular thickness at the inner temporal subfield (left)	Ophthalmic	27810	4	0.0508257	3.00306e-21	20.5224	34620
192	INL-ELM thickness of the central subfield (left)	Ophthalmic	28506	3	0.0507934	3.10264e-21	20.5083	34639
121	Average ELM-ISOS thickness (left)	Ophthalmic	28520	1	-0.0515311	3.28836e-21	20.483	33610
215	Average inner nuclear layer thickness (left)	Ophthalmic	28502	-1	0.0511668	3.29661e-21	20.4819	34089
220	Average ganglion cell-inner plexiform layer thickness (left)	Ophthalmic	28504	-1	-0.051146	3.51653e-21	20.4539	34068
163	Macular thickness at the inner superior subfield (left)	Ophthalmic	27808	4	-0.0506656	3.89582e-21	20.4094	34639
21	ELM-ISOS thickness of outer subfield (left)	Ophthalmic	28518	1	-0.0514538	3.89943e-21	20.409	33584
81	avMSE	Ophthalmic	20261	NA	0.0504959	4.23996e-21	20.3726	34807
91	Disc diameter after inverse rank normal transformation (left)	Ophthalmic	27851	NA	-0.055513	4.42557e-21	20.354	28765
223	Average ganglion cell-inner plexiform layer thickness (left)	Ophthalmic	28504	-1	0.0509977	4.56756e-21	20.3403	34068
31	Mean of vertical disc diameter (left)	Ophthalmic	27853	NA	0.0555881	4.58239e-21	20.3389	28665
86	Macular thickness at the outer nasal subfield (left)	Ophthalmic	27814	4	-0.0505579	4.89833e-21	20.31	34610
243	Macular thickness at the inner inferior subfield (left)	Ophthalmic	27804	4	-0.0508357	5.14328e-21	20.2888	34195
128	INL-RPE thickness of central subfield (left)	Ophthalmic	28530	3	-0.050274	6.25731e-21	20.2036	34811
82	INL-RPE thickness of outer subfield (left)	Ophthalmic	28534	3	-0.050716	6.42379e-21	20.1922	34186
59	Macular thickness at the outer temporal subfield (left)	Ophthalmic	27818	4	-0.0504497	7.17002e-21	20.1445	34463
218	INL-ELM thickness of the central subfield (left)	Ophthalmic	28506	3	0.0503196	7.19428e-21	20.143	34639
1	INL-ELM thickness of the outer subfield (left)	Ophthalmic	28510	3	0.0506582	7.2786e-21	20.138	34168
214	avMSE	Ophthalmic	20261	NA	0.0501799	7.43137e-21	20.1289	34807
113	Average inner nuclear layer thickness (left)	Ophthalmic	28502	-1	-0.0506918	7.60491e-21	20.1189	34089
193	Average INL-ELM thickness (left)	Ophthalmic	28512	3	-0.0506183	7.80573e-21	20.1076	34168
84	Mean of vertical disc diameter (left)	Ophthalmic	27853	NA	0.0552128	8.38719e-21	20.0764	28665
8	Average ganglion cell-inner plexiform layer thickness (left)	Ophthalmic	28504	-1	-0.0506455	8.47461e-21	20.0719	34068
55	Overall macular thickness (left)	Ophthalmic	27800	4	0.0505561	9.40757e-21	20.0265	34108
218	Overall macular thickness (left)	Ophthalmic	27800	4	0.050506	1.02684e-20	19.9885	34108
62	Disc diameter after inverse rank normal transformation (left)	Ophthalmic	27851	NA	0.0549862	1.03458e-20	19.9852	28765
63	Macular thickness at the inner superior subfield (left)	Ophthalmic	27808	4	-0.0500725	1.11218e-20	19.9538	34639
75	Vertical cup to disc ratio (VCDR) (left)	Ophthalmic	27857	NA	-0.0552377	1.19493e-20	19.9227	28410
204	Macular thickness at the outer inferior subfield (left)	Ophthalmic	27812	-1	-0.0503589	1.22877e-20	19.9105	34168
246	avMSE	Ophthalmic	20261	NA	-0.0498218	1.39765e-20	19.8546	34807
92	Macular thickness at the inner temporal subfield (left)	Ophthalmic	27810	4	-0.0499348	1.45077e-20	19.8384	34620
192	INL-RPE thickness of inner subfield (left)	Ophthalmic	28532	3	0.0499536	1.71386e-20	19.766	34462
22	ELM-ISOS thickness of central subfield (left)	Ophthalmic	28514	-1	-0.0498571	1.80149e-20	19.7444	34556
25	Average retinal nerve fibre layer thickness (left)	Ophthalmic	28500	-1	-0.0503494	1.91804e-20	19.7171	33834
129	Macular thickness at the outer nasal subfield (left)	Ophthalmic	27814	4	0.049733	2.09065e-20	19.6797	34610
40	Macular thickness at the outer superior subfield (left)	Ophthalmic	27816	4	0.0497773	2.12887e-20	19.6719	34534
54	Vertical cup to disc ratio (VCDR) regressed and transformed (left)	Ophthalmic	27855	NA	-0.0548602	2.2114e-20	19.6553	28399
65	Average retinal nerve fibre layer thickness (left)	Ophthalmic	28500	-1	-0.0501788	2.57385e-20	19.5894	33834
193	Macular thickness at the inner temporal subfield (left)	Ophthalmic	27810	4	-0.0495749	2.71985e-20	19.5655	34620
171	INL-ELM thickness of the central subfield (left)	Ophthalmic	28506	3	-0.0495449	2.79865e-20	19.5531	34639
195	Macular thickness at the inner nasal subfield (left)	Ophthalmic	27806	4	0.0495516	2.84977e-20	19.5452	34615
172	Macular thickness at the outer superior subfield (left)	Ophthalmic	27816	4	0.0496059	2.8685e-20	19.5423	34534
172	avMSE	Ophthalmic	20261	NA	-0.0494006	2.92175e-20	19.5344	34807
71	Mean of vertical disc diameter (left)	Ophthalmic	27853	NA	-0.0544185	2.97428e-20	19.5266	28665
221	Macular thickness at the outer temporal subfield (left)	Ophthalmic	27818	4	0.0496359	2.97484e-20	19.5265	34463
236	Macular thickness at the inner temporal subfield (left)	Ophthalmic	27810	4	-0.0495186	2.99971e-20	19.5229	34620
169	Mean of vertical disc diameter (left)	Ophthalmic	27853	NA	-0.0543662	3.23078e-20	19.4907	28665
176	INL-RPE thickness of outer subfield (left)	Ophthalmic	28534	3	-0.0497436	3.49127e-20	19.457	34186
39	Macular thickness at the outer inferior subfield (left)	Ophthalmic	27812	-1	-0.0497556	3.49805e-20	19.4562	34168
19	Vertical cup to disc ratio (VCDR) (left)	Ophthalmic	27857	NA	0.0544906	3.89345e-20	19.4097	28410
139	Macular thickness at the outer temporal subfield (left)	Ophthalmic	27818	4	-0.0494745	3.93401e-20	19.4052	34463
177	Macular thickness at the outer nasal subfield (left)	Ophthalmic	27814	4	0.0493357	4.17074e-20	19.3798	34610
46	Mean of vertical disc diameter (left)	Ophthalmic	27853	NA	0.0541925	4.25008e-20	19.3716	28665
151	Macular thickness at the inner superior subfield (left)	Ophthalmic	27808	4	-0.0492142	4.96591e-20	19.304	34639
84	Average ganglion cell-inner plexiform layer thickness (left)	Ophthalmic	28504	-1	0.049615	5.04703e-20	19.297	34068
214	Disc diameter after inverse rank normal transformation (left)	Ophthalmic	27851	NA	0.0538856	5.94244e-20	19.226	28765
238	Macular thickness at the inner inferior subfield (left)	Ophthalmic	27804	4	-0.0494033	6.19638e-20	19.2079	34195
135	Disc diameter after inverse rank normal transformation (left)	Ophthalmic	27851	NA	0.0538542	6.24263e-20	19.2046	28765
60	INL-RPE thickness of central subfield (left)	Ophthalmic	28530	3	-0.0489336	6.53908e-20	19.1845	34811
151	Macular thickness at the outer temporal subfield (left)	Ophthalmic	27818	4	-0.0491475	6.91146e-20	19.1604	34463
123	avMSE	Ophthalmic	20261	NA	0.0488985	6.98163e-20	19.156	34807
62	Macular thickness at the outer inferior subfield (left)	Ophthalmic	27812	-1	0.0493511	7.00494e-20	19.1546	34168
33	Macular thickness at the outer nasal subfield (left)	Ophthalmic	27814	4	0.0490313	7.05318e-20	19.1516	34610
172	Macular thickness at the inner temporal subfield (left)	Ophthalmic	27810	4	0.0490158	7.15639e-20	19.1453	34620
54	Vertical cup to disc ratio (VCDR) (left)	Ophthalmic	27857	NA	-0.0540729	7.48469e-20	19.1258	28410
8	Macular thickness at the outer nasal subfield (left)	Ophthalmic	27814	4	-0.0489909	7.56125e-20	19.1214	34610
76	avMSE	Ophthalmic	20261	NA	0.0488471	7.62814e-20	19.1176	34807
6	Macular thickness at the outer temporal subfield (left)	Ophthalmic	27818	4	0.0490548	8.10297e-20	19.0914	34463
26	INL-RPE thickness of central subfield (left)	Ophthalmic	28530	3	0.0487991	8.24612e-20	19.0838	34811
234	Macular thickness at the outer inferior subfield (left)	Ophthalmic	27812	-1	-0.0492201	8.76125e-20	19.0574	34168
251	Macular thickness at the central subfield (left)	Ophthalmic	27802	-1	0.0488536	8.87008e-20	19.0521	34673
26	INL-ELM thickness of the central subfield (left)	Ophthalmic	28506	3	0.0488601	9.13866e-20	19.0391	34639
204	Overall macular thickness (left)	Ophthalmic	27800	4	-0.0492336	9.21574e-20	19.0355	34108
243	Macular thickness at the inner superior subfield (left)	Ophthalmic	27808	4	-0.048814	9.89138e-20	19.0047	34639
243	Macular thickness at the inner temporal subfield (left)	Ophthalmic	27810	4	-0.0487624	1.10558e-19	18.9564	34620
253	Macular thickness at the outer temporal subfield (left)	Ophthalmic	27818	4	0.0488595	1.1318e-19	18.9462	34463
216	Overall macular thickness (left)	Ophthalmic	27800	4	0.0491091	1.13906e-19	18.9435	34108
232	Mean of vertical disc diameter (left)	Ophthalmic	27853	NA	-0.0535248	1.20937e-19	18.9174	28665
104	Average ganglion cell-inner plexiform layer thickness (left)	Ophthalmic	28504	-1	-0.0491008	1.21303e-19	18.9161	34068
148	INL-RPE thickness of central subfield (left)	Ophthalmic	28530	3	-0.0485737	1.21477e-19	18.9155	34811
166	Average retinal nerve fibre layer thickness (left)	Ophthalmic	28500	-1	-0.0492672	1.21904e-19	18.914	33834
182	Average retinal nerve fibre layer thickness (left)	Ophthalmic	28500	-1	0.0492303	1.29748e-19	18.8869	33834
231	Disc diameter after inverse rank normal transformation (left)	Ophthalmic	27851	NA	0.0533797	1.3117e-19	18.8822	28765
135	Average inner nuclear layer thickness (left)	Ophthalmic	28502	-1	0.049013	1.37225e-19	18.8626	34089
160	Disc diameter after inverse rank normal transformation (left)	Ophthalmic	27851	NA	0.0533248	1.42889e-19	18.845	28765
184	INL-RPE thickness of central subfield (left)	Ophthalmic	28530	3	0.0484615	1.47229e-19	18.832	34811
184	INL-ELM thickness of the inner subfield (left)	Ophthalmic	28508	3	0.048701	1.59019e-19	18.7986	34405
65	Macular thickness at the inner nasal subfield (left)	Ophthalmic	27806	4	-0.0485415	1.62203e-19	18.7899	34615
224	Mean of vertical disc diameter (left)	Ophthalmic	27853	NA	-0.0533363	1.62112e-19	18.7902	28665
201	ELM-ISOS thickness of central subfield (left)	Ophthalmic	28514	-1	-0.0485795	1.6315e-19	18.7874	34556
223	Mean of vertical disc diameter (left)	Ophthalmic	27853	NA	-0.0533019	1.70992e-19	18.767	28665
223	Macular thickness at the outer nasal subfield (left)	Ophthalmic	27814	4	0.0484999	1.75179e-19	18.7565	34610
6	Macular thickness at the inner inferior subfield (left)	Ophthalmic	27804	4	0.0487687	1.82524e-19	18.7387	34195
160	Macular thickness at the outer inferior subfield (left)	Ophthalmic	27812	-1	0.0487836	1.83869e-19	18.7355	34168
200	Macular thickness at the inner superior subfield (left)	Ophthalmic	27808	4	0.0484467	1.85264e-19	18.7322	34639
117	Vertical cup to disc ratio (VCDR) regressed and transformed (left)	Ophthalmic	27855	NA	-0.0534904	1.87643e-19	18.7267	28399
113	INL-ELM thickness of the central subfield (left)	Ophthalmic	28506	3	-0.0484296	1.90733e-19	18.7196	34639
206	Macular thickness at the inner superior subfield (left)	Ophthalmic	27808	4	-0.0484194	1.9406e-19	18.7121	34639
104	ELM-ISOS thickness of central subfield (left)	Ophthalmic	28514	-1	-0.0484578	2.0066e-19	18.6975	34556
244	Macular thickness at the outer nasal subfield (left)	Ophthalmic	27814	4	0.0483745	2.16784e-19	18.664	34610
216	Average inner nuclear layer thickness (left)	Ophthalmic	28502	-1	0.0487298	2.21442e-19	18.6547	34089
36	Vertical cup to disc ratio (VCDR) regressed and transformed (left)	Ophthalmic	27855	NA	0.0533404	2.36383e-19	18.6264	28399
92	Macular thickness at the inner inferior subfield (left)	Ophthalmic	27804	4	-0.0485979	2.43526e-19	18.6135	34195
117	Vertical cup to disc ratio (VCDR) (left)	Ophthalmic	27857	NA	-0.0532327	2.74521e-19	18.5614	28410
224	Macular thickness at the inner temporal subfield (left)	Ophthalmic	27810	4	0.0481985	2.88754e-19	18.5395	34620
236	INL-RPE thickness of central subfield (left)	Ophthalmic	28530	3	-0.0480525	2.95578e-19	18.5293	34811
59	Macular thickness at the inner superior subfield (left)	Ophthalmic	27808	4	-0.0481542	3.04366e-19	18.5166	34639
98	INL-RPE thickness of central subfield (left)	Ophthalmic	28530	3	-0.0480299	3.07133e-19	18.5127	34811
140	Macular thickness at the outer nasal subfield (left)	Ophthalmic	27814	4	-0.0481683	3.07497e-19	18.5122	34610
215	Macular thickness at the inner nasal subfield (left)	Ophthalmic	27806	4	0.0481405	3.20421e-19	18.4943	34615
92	Macular thickness at the inner superior subfield (left)	Ophthalmic	27808	4	-0.04812	3.22492e-19	18.4915	34639
207	Average inner nuclear layer thickness (left)	Ophthalmic	28502	-1	0.0485003	3.25696e-19	18.4872	34089
41	Disc diameter after inverse rank normal transformation (left)	Ophthalmic	27851	NA	0.0527843	3.30004e-19	18.4815	28765
51	Vertical cup to disc ratio (VCDR) regressed and transformed (left)	Ophthalmic	27855	NA	-0.0531216	3.30676e-19	18.4806	28399
40	Average ganglion cell-inner plexiform layer thickness (left)	Ophthalmic	28504	-1	0.0485053	3.31168e-19	18.48	34068
135	Overall macular thickness (left)	Ophthalmic	27800	4	0.0484708	3.34578e-19	18.4755	34108
124	Macular thickness at the inner temporal subfield (left)	Ophthalmic	27810	4	0.0480677	3.60201e-19	18.4435	34620
218	INL-RPE thickness of inner subfield (left)	Ophthalmic	28532	3	0.0481612	3.70349e-19	18.4314	34462
206	ELM-ISOS thickness of outer subfield (left)	Ophthalmic	28518	1	0.0487803	3.73859e-19	18.4273	33584
98	Macular thickness at the outer inferior subfield (left)	Ophthalmic	27812	-1	0.0483595	3.75466e-19	18.4254	34168
105	ELM-ISOS thickness of central subfield (left)	Ophthalmic	28514	-1	0.0480566	3.95546e-19	18.4028	34556
163	Macular thickness at the outer temporal subfield (left)	Ophthalmic	27818	4	-0.0481171	3.98355e-19	18.3997	34463
169	Vertical cup to disc ratio (VCDR) regressed and transformed (left)	Ophthalmic	27855	NA	-0.0529654	4.1985e-19	18.3769	28399
25	Overall macular thickness (left)	Ophthalmic	27800	4	-0.0482777	4.62232e-19	18.3351	34108
243	Macular thickness at the outer superior subfield (left)	Ophthalmic	27816	4	-0.0479694	4.69967e-19	18.3279	34534
81	Average retinal nerve fibre layer thickness (left)	Ophthalmic	28500	-1	-0.0484329	4.93736e-19	18.3065	33834
120	Macular thickness at the inner nasal subfield (left)	Ophthalmic	27806	4	0.0478827	4.94867e-19	18.3055	34615
105	Average retinal nerve fibre layer thickness (left)	Ophthalmic	28500	-1	0.0484272	4.98453e-19	18.3024	33834
184	Average INL-ELM thickness (left)	Ophthalmic	28512	3	0.0481521	5.31226e-19	18.2747	34168
182	Macular thickness at the inner temporal subfield (left)	Ophthalmic	27810	4	0.0478271	5.40149e-19	18.2675	34620
123	Disc diameter after inverse rank normal transformation (left)	Ophthalmic	27851	NA	0.0524263	5.71864e-19	18.2427	28765
139	Average ganglion cell-inner plexiform layer thickness (left)	Ophthalmic	28504	-1	-0.0481187	6.31528e-19	18.1996	34068
115	Disc diameter after inverse rank normal transformation (left)	Ophthalmic	27851	NA	-0.0523167	6.76207e-19	18.1699	28765
144	INL-ELM thickness of the outer subfield (left)	Ophthalmic	28510	3	0.0479893	6.96789e-19	18.1569	34168
75	ELM-ISOS thickness of central subfield (left)	Ophthalmic	28514	-1	-0.0476855	7.37378e-19	18.1323	34556
239	Average ganglion cell-inner plexiform layer thickness (left)	Ophthalmic	28504	-1	-0.0480202	7.43866e-19	18.1285	34068
36	Vertical cup to disc ratio (VCDR) (left)	Ophthalmic	27857	NA	0.0525764	7.47164e-19	18.1266	28410
90	Macular thickness at the inner temporal subfield (left)	Ophthalmic	27810	4	-0.0476061	7.82325e-19	18.1066	34620
34	Macular thickness at the central subfield (left)	Ophthalmic	27802	-1	0.047543	8.18098e-19	18.0872	34673
171	Average ganglion cell-inner plexiform layer thickness (left)	Ophthalmic	28504	-1	0.0479598	8.22236e-19	18.085	34068
91	Mean of vertical disc diameter (left)	Ophthalmic	27853	NA	-0.052267	8.3796e-19	18.0768	28665
148	Macular thickness at the inner nasal subfield (left)	Ophthalmic	27806	4	-0.0475452	8.71106e-19	18.0599	34615
76	Macular thickness at the inner temporal subfield (left)	Ophthalmic	27810	4	-0.047506	9.24663e-19	18.034	34620
75	avMSE	Ophthalmic	20261	NA	0.0472086	1.22789e-18	17.9108	34807
184	Macular thickness at the outer nasal subfield (left)	Ophthalmic	27814	4	0.0473372	1.23902e-18	17.9069	34610
169	Vertical cup to disc ratio (VCDR) (left)	Ophthalmic	27857	NA	-0.0521496	1.42355e-18	17.8466	28410
166	Macular thickness at the inner inferior subfield (left)	Ophthalmic	27804	4	-0.047521	1.46687e-18	17.8336	34195
25	Macular thickness at the outer superior subfield (left)	Ophthalmic	27816	4	-0.0472259	1.62414e-18	17.7894	34534
190	Macular thickness at the central subfield (left)	Ophthalmic	27802	-1	0.0471116	1.67791e-18	17.7752	34673
133	avMSE	Ophthalmic	20261	NA	0.046959	1.85953e-18	17.7306	34807
45	Vertical cup to disc ratio (VCDR) regressed and transformed (left)	Ophthalmic	27855	NA	0.0519512	1.94652e-18	17.7107	28399
29	Macular thickness at the outer superior subfield (left)	Ophthalmic	27816	4	0.0471139	1.95458e-18	17.7089	34534
90	INL-RPE thickness of central subfield (left)	Ophthalmic	28530	3	-0.0469208	1.97255e-18	17.705	34811
239	Macular thickness at the outer nasal subfield (left)	Ophthalmic	27814	4	-0.0470209	2.09274e-18	17.6793	34610
229	Mean of vertical disc diameter (left)	Ophthalmic	27853	NA	0.0516609	2.09535e-18	17.6787	28665
128	Macular thickness at the inner temporal subfield (left)	Ophthalmic	27810	4	-0.0469426	2.35485e-18	17.628	34620
182	INL-RPE thickness of central subfield (left)	Ophthalmic	28530	3	0.046802	2.40106e-18	17.6196	34811
116	Macular thickness at the outer nasal subfield (left)	Ophthalmic	27814	4	0.0468991	2.55843e-18	17.592	34610
232	Macular thickness at the outer superior subfield (left)	Ophthalmic	27816	4	-0.0469432	2.58997e-18	17.5867	34534
232	Macular thickness at the outer inferior subfield (left)	Ophthalmic	27812	-1	-0.0471155	2.94309e-18	17.5312	34168
149	Average ganglion cell-inner plexiform layer thickness (left)	Ophthalmic	28504	-1	-0.0471307	3.21288e-18	17.4931	34068
245	Mean of vertical disc diameter (left)	Ophthalmic	27853	NA	0.0513757	3.21382e-18	17.493	28665
55	Macular thickness at the outer temporal subfield (left)	Ophthalmic	27818	4	0.046849	3.27222e-18	17.4852	34463
21	Average inner nuclear layer thickness (left)	Ophthalmic	28502	-1	0.0470857	3.37697e-18	17.4715	34089
144	Average INL-RPE thickness (left)	Ophthalmic	28536	3	0.0470129	3.38354e-18	17.4706	34193
9	ISOS-RPE thickness of central subfield (left)	Ophthalmic	28522	2	0.0470469	3.41211e-18	17.467	34136
180	Macular thickness at the outer inferior subfield (left)	Ophthalmic	27812	-1	0.0470087	3.50355e-18	17.4555	34168
134	Macular thickness at the central subfield (left)	Ophthalmic	27802	-1	-0.0466509	3.58828e-18	17.4451	34673
68	Vertical cup to disc ratio (VCDR) (left)	Ophthalmic	27857	NA	0.0515283	3.60475e-18	17.4431	28410
216	Macular thickness at the inner temporal subfield (left)	Ophthalmic	27810	4	0.0466737	3.6648e-18	17.4359	34620
243	Macular thickness at the inner nasal subfield (left)	Ophthalmic	27806	4	-0.0466675	3.72265e-18	17.4291	34615
47	ISOS-RPE thickness of central subfield (left)	Ophthalmic	28522	2	0.0469656	3.89517e-18	17.4095	34136
249	avMSE	Ophthalmic	20261	NA	0.046492	4.02e-18	17.3958	34807
61	Macular thickness at the outer inferior subfield (left)	Ophthalmic	27812	-1	0.0469183	4.05926e-18	17.3916	34168
182	INL-ELM thickness of the central subfield (left)	Ophthalmic	28506	3	0.0465928	4.09802e-18	17.3874	34639
218	Macular thickness at the inner nasal subfield (left)	Ophthalmic	27806	4	0.0465577	4.456e-18	17.3511	34615
131	Macular thickness at the inner nasal subfield (left)	Ophthalmic	27806	4	0.0464969	4.92206e-18	17.3079	34615
143	Overall macular thickness (left)	Ophthalmic	27800	4	-0.0468342	4.97518e-18	17.3032	34108
22	INL-ELM thickness of the central subfield (left)	Ophthalmic	28506	3	-0.0464507	5.1697e-18	17.2865	34639
82	INL-RPE thickness of inner subfield (left)	Ophthalmic	28532	3	-0.046541	5.41773e-18	17.2662	34462
44	Macular thickness at the inner nasal subfield (left)	Ophthalmic	27806	4	-0.0463701	6.05361e-18	17.218	34615
235	Vertical cup to disc ratio (VCDR) regressed and transformed (left)	Ophthalmic	27855	NA	0.0511774	6.15159e-18	17.211	28399
104	Macular thickness at the inner temporal subfield (left)	Ophthalmic	27810	4	-0.0463488	6.23307e-18	17.2053	34620
137	ELM-ISOS thickness of outer subfield (left)	Ophthalmic	28518	1	0.0470453	6.35612e-18	17.1968	33584
238	Macular thickness at the outer temporal subfield (left)	Ophthalmic	27818	4	-0.0464095	6.70142e-18	17.1738	34463
103	Average ganglion cell-inner plexiform layer thickness (left)	Ophthalmic	28504	-1	-0.0466404	7.1148e-18	17.1478	34068
6	Average retinal nerve fibre layer thickness (left)	Ophthalmic	28500	-1	0.0467538	7.67931e-18	17.1147	33834
21	Macular thickness at the outer inferior subfield (left)	Ophthalmic	27812	-1	0.0465155	7.79755e-18	17.108	34168
11	Macular thickness at the outer nasal subfield (left)	Ophthalmic	27814	4	-0.0462083	7.91886e-18	17.1013	34610
22	Macular thickness at the outer inferior subfield (left)	Ophthalmic	27812	-1	0.0464923	8.09456e-18	17.0918	34168
220	INL-ELM thickness of the outer subfield (left)	Ophthalmic	28510	3	-0.0464354	8.87244e-18	17.052	34168
120	ISOS-RPE thickness of central subfield (left)	Ophthalmic	28522	2	0.0464138	9.51304e-18	17.0217	34136
56	Disc diameter after inverse rank normal transformation (left)	Ophthalmic	27851	NA	-0.0505263	9.95336e-18	17.002	28765
96	Average retinal nerve fibre layer thickness (left)	Ophthalmic	28500	-1	-0.0465884	1.0011e-17	16.9995	33834
36	INL-RPE thickness of central subfield (left)	Ophthalmic	28530	3	0.045922	1.01524e-17	16.9934	34811
140	Macular thickness at the outer temporal subfield (left)	Ophthalmic	27818	4	-0.0461457	1.02726e-17	16.9883	34463
204	avMSE	Ophthalmic	20261	NA	-0.0459108	1.03828e-17	16.9837	34807
233	Macular thickness at the inner temporal subfield (left)	Ophthalmic	27810	4	0.0460254	1.05369e-17	16.9773	34620
50	Overall macular thickness (left)	Ophthalmic	27800	4	-0.0463444	1.09644e-17	16.96	34108
232	avMSE	Ophthalmic	20261	NA	-0.0458765	1.09759e-17	16.9596	34807
92	INL-ELM thickness of the central subfield (left)	Ophthalmic	28506	3	-0.0459847	1.1027e-17	16.9575	34639
239	Macular thickness at the outer inferior subfield (left)	Ophthalmic	27812	-1	-0.0462748	1.14869e-17	16.9398	34168
195	Average ganglion cell-inner plexiform layer thickness (left)	Ophthalmic	28504	-1	0.0463251	1.18133e-17	16.9276	34068
243	Overall macular thickness (left)	Ophthalmic	27800	4	-0.0462807	1.21443e-17	16.9156	34108
139	Average inner nuclear layer thickness (left)	Ophthalmic	28502	-1	-0.0462347	1.33451e-17	16.8747	34089
195	Overall macular thickness (left)	Ophthalmic	27800	4	0.0462213	1.33575e-17	16.8743	34108
74	Macular thickness at the outer inferior subfield (left)	Ophthalmic	27812	-1	0.0461469	1.41007e-17	16.8508	34168
192	Macular thickness at the inner temporal subfield (left)	Ophthalmic	27810	4	0.0457995	1.51711e-17	16.819	34620
172	Macular thickness at the inner inferior subfield (left)	Ophthalmic	27804	4	0.0460795	1.52555e-17	16.8166	34195
155	Macular thickness at the central subfield (left)	Ophthalmic	27802	-1	0.0457207	1.62817e-17	16.7883	34673
120	Macular thickness at the outer inferior subfield (left)	Ophthalmic	27812	-1	-0.0459878	1.81839e-17	16.7403	34168
124	Macular thickness at the outer temporal subfield (left)	Ophthalmic	27818	4	0.0456985	2.10794e-17	16.6761	34463
188	Vertical cup to disc ratio (VCDR) (left)	Ophthalmic	27857	NA	-0.0503138	2.14745e-17	16.6681	28410
7	Macular thickness at the central subfield (left)	Ophthalmic	27802	-1	-0.0455332	2.20043e-17	16.6575	34673
244	Overall macular thickness (left)	Ophthalmic	27800	4	0.0459016	2.22444e-17	16.6528	34108
116	Intra-ocular pressure, Goldmann-correlated (left)	Ophthalmic	5263	0	0.0455878	2.22613e-17	16.6524	34579
116	Average ganglion cell-inner plexiform layer thickness (left)	Ophthalmic	28504	-1	-0.045899	2.33136e-17	16.6324	34068
153	ELM-ISOS thickness of central subfield (left)	Ophthalmic	28514	-1	-0.0455683	2.35283e-17	16.6284	34556
122	Average ganglion cell-inner plexiform layer thickness (left)	Ophthalmic	28504	-1	0.045863	2.46834e-17	16.6076	34068
224	Vertical cup to disc ratio (VCDR) (left)	Ophthalmic	27857	NA	-0.0502164	2.47338e-17	16.6067	28410
186	Disc diameter after inverse rank normal transformation (left)	Ophthalmic	27851	NA	-0.049889	2.53519e-17	16.596	28765
92	Vertical cup to disc ratio (VCDR) regressed and transformed (left)	Ophthalmic	27855	NA	-0.0501916	2.60019e-17	16.585	28399
82	logMAR, final (left)	Ophthalmic	5208	-1	0.0451976	2.60355e-17	16.5844	35028
237	Macular thickness at the inner nasal subfield (left)	Ophthalmic	27806	4	0.0454519	2.66363e-17	16.5745	34615
52	Macular thickness at the outer superior subfield (left)	Ophthalmic	27816	4	0.0454831	2.75901e-17	16.5592	34534
65	Average ELM-ISOS thickness (left)	Ophthalmic	28520	1	0.0460681	2.91685e-17	16.5351	33610
51	Vertical cup to disc ratio (VCDR) (left)	Ophthalmic	27857	NA	-0.0500847	2.99294e-17	16.5239	28410
111	avMSE	Ophthalmic	20261	NA	-0.0452524	2.99922e-17	16.523	34807
250	Vertical cup to disc ratio (VCDR) regressed and transformed (left)	Ophthalmic	27855	NA	-0.0500814	3.04961e-17	16.5158	28399
73	Disc diameter after inverse rank normal transformation (left)	Ophthalmic	27851	NA	0.0497602	3.05827e-17	16.5145	28765
67	avMSE	Ophthalmic	20261	NA	0.0452243	3.13687e-17	16.5035	34807
105	Disc diameter after inverse rank normal transformation (left)	Ophthalmic	27851	NA	0.0497188	3.24805e-17	16.4884	28765
126	ELM-ISOS thickness of outer subfield (left)	Ophthalmic	28518	1	-0.0460162	3.25424e-17	16.4876	33584
98	Macular thickness at the central subfield (left)	Ophthalmic	27802	-1	0.0452823	3.28682e-17	16.4832	34673
223	Macular thickness at the inner nasal subfield (left)	Ophthalmic	27806	4	0.0452951	3.42043e-17	16.4659	34615
33	avMSE	Ophthalmic	20261	NA	0.0451487	3.53986e-17	16.451	34807
130	Macular thickness at the outer inferior subfield (left)	Ophthalmic	27812	-1	0.0455243	3.79602e-17	16.4207	34168
32	Macular thickness at the outer temporal subfield (left)	Ophthalmic	27818	4	-0.0453165	3.87357e-17	16.4119	34463
242	Disc diameter after inverse rank normal transformation (left)	Ophthalmic	27851	NA	-0.0495968	3.877e-17	16.4115	28765
188	Vertical cup to disc ratio (VCDR) regressed and transformed (left)	Ophthalmic	27855	NA	-0.0499079	3.91717e-17	16.407	28399
236	Average ELM-ISOS thickness (left)	Ophthalmic	28520	1	0.0458801	3.91788e-17	16.4069	33610
22	Macular thickness at the inner superior subfield (left)	Ophthalmic	27808	4	-0.0451865	3.966e-17	16.4016	34639
213	INL-ELM thickness of the central subfield (left)	Ophthalmic	28506	3	0.0451621	4.12253e-17	16.3848	34639
203	Macular thickness at the outer temporal subfield (left)	Ophthalmic	27818	4	0.0452717	4.1587e-17	16.381	34463
29	Macular thickness at the outer temporal subfield (left)	Ophthalmic	27818	4	0.0452671	4.18901e-17	16.3779	34463
153	Vertical cup to disc ratio (VCDR) regressed and transformed (left)	Ophthalmic	27855	NA	0.0498494	4.26101e-17	16.3705	28399
83	Vertical cup to disc ratio (VCDR) (left)	Ophthalmic	27857	NA	-0.0498207	4.3798e-17	16.3585	28410
60	Macular thickness at the outer superior subfield (left)	Ophthalmic	27816	4	-0.0451873	4.41623e-17	16.3549	34534
223	Average inner nuclear layer thickness (left)	Ophthalmic	28502	-1	0.0454729	4.47292e-17	16.3494	34089
6	INL-RPE thickness of central subfield (left)	Ophthalmic	28530	3	0.0449977	4.48414e-17	16.3483	34811
254	Disc diameter after inverse rank normal transformation (left)	Ophthalmic	27851	NA	-0.0494753	4.6229e-17	16.3351	28765
171	INL-RPE thickness of central subfield (left)	Ophthalmic	28530	3	-0.0449669	4.70919e-17	16.3271	34811
128	avMSE	Ophthalmic	20261	NA	0.0449565	4.80788e-17	16.318	34807
96	Macular thickness at the inner temporal subfield (left)	Ophthalmic	27810	4	-0.0450708	4.86e-17	16.3134	34620
121	avMSE	Ophthalmic	20261	NA	0.0449448	4.89813e-17	16.31	34807
124	Macular thickness at the inner superior subfield (left)	Ophthalmic	27808	4	0.0450287	5.09422e-17	16.2929	34639
98	INL-ELM thickness of the central subfield (left)	Ophthalmic	28506	3	-0.0449947	5.37639e-17	16.2695	34639
130	Macular thickness at the outer nasal subfield (left)	Ophthalmic	27814	4	0.0449767	5.6991e-17	16.2442	34610
143	Macular thickness at the inner temporal subfield (left)	Ophthalmic	27810	4	-0.0449694	5.70666e-17	16.2436	34620
138	Vertical cup to disc ratio (VCDR) regressed and transformed (left)	Ophthalmic	27855	NA	-0.049525	6.78566e-17	16.1684	28399
44	Macular thickness at the inner inferior subfield (left)	Ophthalmic	27804	4	-0.0451343	6.81837e-17	16.1663	34195
75	INL-RPE thickness of central subfield (left)	Ophthalmic	28530	3	-0.0446949	7.2484e-17	16.1398	34811
224	avMSE	Ophthalmic	20261	NA	-0.0446797	7.45408e-17	16.1276	34807
155	Macular thickness at the outer superior subfield (left)	Ophthalmic	27816	4	-0.0448542	7.47378e-17	16.1265	34534
126	Average INL-RPE thickness (left)	Ophthalmic	28536	3	-0.0450635	7.63412e-17	16.1172	34193
193	INL-ELM thickness of the outer subfield (left)	Ophthalmic	28510	3	-0.0450787	7.64876e-17	16.1164	34168
218	Macular thickness at the inner inferior subfield (left)	Ophthalmic	27804	4	0.0450244	8.09926e-17	16.0916	34195
75	Mean of vertical disc diameter (left)	Ophthalmic	27853	NA	-0.049158	8.25792e-17	16.0831	28665
59	ISOS-RPE thickness of central subfield (left)	Ophthalmic	28522	2	-0.0450317	8.50908e-17	16.0701	34136
193	INL-RPE thickness of inner subfield (left)	Ophthalmic	28532	3	-0.0448149	8.5551e-17	16.0678	34462
52	INL-ELM thickness of the outer subfield (left)	Ophthalmic	28510	3	0.0450046	8.58949e-17	16.066	34168
153	Vertical cup to disc ratio (VCDR) (left)	Ophthalmic	27857	NA	0.0493266	8.88328e-17	16.0514	28410
76	INL-ELM thickness of the central subfield (left)	Ophthalmic	28506	3	-0.0446335	9.50395e-17	16.0221	34639
75	INL-ELM thickness of the central subfield (left)	Ophthalmic	28506	3	-0.0446198	9.71014e-17	16.0128	34639
224	Macular thickness at the inner inferior subfield (left)	Ophthalmic	27804	4	0.0448998	9.8391e-17	16.007	34195
135	Mean of vertical disc diameter (left)	Ophthalmic	27853	NA	0.0490292	9.92874e-17	16.0031	28665
144	Macular thickness at the outer inferior subfield (left)	Ophthalmic	27812	-1	0.0448904	1.02648e-16	15.9886	34168
223	INL-ELM thickness of the inner subfield (left)	Ophthalmic	28508	3	0.0446935	1.09633e-16	15.9601	34405
120	avMSE	Ophthalmic	20261	NA	-0.0444211	1.12042e-16	15.9506	34807
44	avMSE	Ophthalmic	20261	NA	0.0444016	1.15528e-16	15.9373	34807
102	avMSE	Ophthalmic	20261	NA	0.0443655	1.22263e-16	15.9127	34807
58	INL-RPE thickness of inner subfield (left)	Ophthalmic	28532	3	0.0445582	1.27847e-16	15.8933	34462
236	Average retinal nerve fibre layer thickness (left)	Ophthalmic	28500	-1	-0.0449632	1.29075e-16	15.8892	33834
139	Overall macular thickness (left)	Ophthalmic	27800	4	-0.0447719	1.31206e-16	15.882	34108
39	Disc diameter after inverse rank normal transformation (left)	Ophthalmic	27851	NA	0.0487292	1.3493e-16	15.8699	28765
83	Vertical cup to disc ratio (VCDR) regressed and transformed (left)	Ophthalmic	27855	NA	-0.0490326	1.3671e-16	15.8642	28399
52	Macular thickness at the outer inferior subfield (left)	Ophthalmic	27812	-1	0.0446981	1.38426e-16	15.8588	34168
6	Macular thickness at the outer nasal subfield (left)	Ophthalmic	27814	4	0.0444069	1.39535e-16	15.8553	34610
218	INL-RPE thickness of central subfield (left)	Ophthalmic	28530	3	0.0442691	1.41648e-16	15.8488	34811
172	ELM-ISOS thickness of outer subfield (left)	Ophthalmic	28518	1	0.0450622	1.43289e-16	15.8438	33584
92	Vertical cup to disc ratio (VCDR) (left)	Ophthalmic	27857	NA	-0.0489833	1.44618e-16	15.8398	28410
8	Overall macular thickness (left)	Ophthalmic	27800	4	-0.0447064	1.45231e-16	15.8379	34108
244	Average ganglion cell-inner plexiform layer thickness (left)	Ophthalmic	28504	-1	0.0447176	1.48636e-16	15.8279	34068
166	Macular thickness at the inner temporal subfield (left)	Ophthalmic	27810	4	-0.0443596	1.48748e-16	15.8276	34620
50	Average inner nuclear layer thickness (left)	Ophthalmic	28502	-1	-0.0447039	1.48635e-16	15.8279	34089
116	INL-ELM thickness of the central subfield (left)	Ophthalmic	28506	3	-0.0443295	1.52968e-16	15.8154	34639
184	INL-RPE thickness of inner subfield (left)	Ophthalmic	28532	3	0.0443995	1.63691e-16	15.786	34462
224	Vertical cup to disc ratio (VCDR) regressed and transformed (left)	Ophthalmic	27855	NA	-0.0488964	1.65732e-16	15.7806	28399
199	Average ganglion cell-inner plexiform layer thickness (left)	Ophthalmic	28504	-1	-0.0446408	1.67404e-16	15.7762	34068
55	Macular thickness at the inner nasal subfield (left)	Ophthalmic	27806	4	0.0442853	1.67844e-16	15.7751	34615
68	Vertical cup to disc ratio (VCDR) regressed and transformed (left)	Ophthalmic	27855	NA	0.0488708	1.71822e-16	15.7649	28399
62	INL-RPE thickness of central subfield (left)	Ophthalmic	28530	3	-0.0441117	1.81155e-16	15.742	34811
43	ELM-ISOS thickness of central subfield (left)	Ophthalmic	28514	-1	0.0442719	1.81735e-16	15.7406	34556
242	Mean of vertical disc diameter (left)	Ophthalmic	27853	NA	-0.048603	1.82043e-16	15.7398	28665
167	Average retinal nerve fibre layer thickness (left)	Ophthalmic	28500	-1	0.0447275	1.85651e-16	15.7313	33834
206	Average ganglion cell-inner plexiform layer thickness (left)	Ophthalmic	28504	-1	-0.0445717	1.86251e-16	15.7299	34068
127	Macular thickness at the outer inferior subfield (left)	Ophthalmic	27812	-1	0.044501	1.87835e-16	15.7262	34168
237	Average inner nuclear layer thickness (left)	Ophthalmic	28502	-1	0.044542	1.90893e-16	15.7192	34089
231	Mean of vertical disc diameter (left)	Ophthalmic	27853	NA	0.0485687	1.91112e-16	15.7187	28665
6	Macular thickness at the inner nasal subfield (left)	Ophthalmic	27806	4	0.0441623	2.03245e-16	15.692	34615
45	Vertical cup to disc ratio (VCDR) (left)	Ophthalmic	27857	NA	0.0487201	2.09666e-16	15.6785	28410
200	Average ganglion cell-inner plexiform layer thickness (left)	Ophthalmic	28504	-1	0.0444943	2.09871e-16	15.678	34068
238	Macular thickness at the outer superior subfield (left)	Ophthalmic	27816	4	-0.0441501	2.24401e-16	15.649	34534
105	Mean of vertical disc diameter (left)	Ophthalmic	27853	NA	0.0484405	2.29054e-16	15.6401	28665
150	Average ganglion cell-inner plexiform layer thickness (left)	Ophthalmic	28504	-1	0.0444351	2.29877e-16	15.6385	34068
163	ELM-ISOS thickness of central subfield (left)	Ophthalmic	28514	-1	-0.0441049	2.35498e-16	15.628	34556
184	ELM-ISOS thickness of central subfield (left)	Ophthalmic	28514	-1	0.0441036	2.35971e-16	15.6271	34556
116	Disc diameter after inverse rank normal transformation (left)	Ophthalmic	27851	NA	-0.0483149	2.42899e-16	15.6146	28765
173	Vertical cup to disc ratio (VCDR) regressed and transformed (left)	Ophthalmic	27855	NA	0.0485737	2.60972e-16	15.5834	28399
58	logMAR, final (left)	Ophthalmic	5208	-1	-0.0437404	2.61257e-16	15.5829	35028
234	Average ganglion cell-inner plexiform layer thickness (left)	Ophthalmic	28504	-1	-0.0443471	2.63182e-16	15.5797	34068
49	Macular thickness at the outer inferior subfield (left)	Ophthalmic	27812	-1	0.0442392	2.81192e-16	15.551	34168
195	Average inner nuclear layer thickness (left)	Ophthalmic	28502	-1	0.0442841	2.83906e-16	15.5468	34089
91	ELM-ISOS thickness of outer subfield (left)	Ophthalmic	28518	1	0.0445937	2.9347e-16	15.5324	33584
184	INL-ELM thickness of the outer subfield (left)	Ophthalmic	28510	3	0.0441805	3.0767e-16	15.5119	34168
21	Average ELM-ISOS thickness (left)	Ophthalmic	28520	1	-0.0445441	3.08289e-16	15.511	33610
237	Macular thickness at the inner inferior subfield (left)	Ophthalmic	27804	4	0.0441248	3.26275e-16	15.4864	34195
124	Macular thickness at the inner inferior subfield (left)	Ophthalmic	27804	4	0.0441008	3.38527e-16	15.4704	34195
30	Average retinal nerve fibre layer thickness (left)	Ophthalmic	28500	-1	-0.044302	3.56119e-16	15.4484	33834
184	avMSE	Ophthalmic	20261	NA	0.0436696	3.61307e-16	15.4421	34807
50	Macular thickness at the outer nasal subfield (left)	Ophthalmic	27814	4	-0.0437702	3.7456e-16	15.4265	34610
74	Average ganglion cell-inner plexiform layer thickness (left)	Ophthalmic	28504	-1	0.0441009	3.83723e-16	15.416	34068
75	Disc diameter after inverse rank normal transformation (left)	Ophthalmic	27851	NA	-0.0479739	3.92566e-16	15.4061	28765
195	Disc diameter after inverse rank normal transformation (left)	Ophthalmic	27851	NA	0.0479725	3.93384e-16	15.4052	28765
108	Average inner nuclear layer thickness (left)	Ophthalmic	28502	-1	-0.044033	4.16883e-16	15.38	34089
56	Mean of vertical disc diameter (left)	Ophthalmic	27853	NA	-0.0479604	4.49684e-16	15.3471	28665
226	Macular thickness at the inner temporal subfield (left)	Ophthalmic	27810	4	-0.0436447	4.49947e-16	15.3468	34620
213	ELM-ISOS thickness of central subfield (left)	Ophthalmic	28514	-1	0.0436768	4.55686e-16	15.3413	34556
172	Average ELM-ISOS thickness (left)	Ophthalmic	28520	1	0.0442623	4.72767e-16	15.3254	33610
44	INL-ELM thickness of the inner subfield (left)	Ophthalmic	28508	3	-0.0437075	5.03266e-16	15.2982	34405
232	Overall macular thickness (left)	Ophthalmic	27800	4	-0.0438833	5.14038e-16	15.289	34108
253	Macular thickness at the inner inferior subfield (left)	Ophthalmic	27804	4	0.0438219	5.18445e-16	15.2853	34195
148	Intra-ocular pressure, corneal-compensated (left)	Ophthalmic	5262	-1	0.0435158	5.18055e-16	15.2856	34679
224	Macular thickness at the outer superior subfield (left)	Ophthalmic	27816	4	0.0435989	5.24497e-16	15.2803	34534
222	Vertical cup to disc ratio (VCDR) regressed and transformed (left)	Ophthalmic	27855	NA	0.0480542	5.38731e-16	15.2686	28399
105	Macular thickness at the outer inferior subfield (left)	Ophthalmic	27812	-1	-0.0437742	5.72344e-16	15.2423	34168
3	INL-ELM thickness of the inner subfield (left)	Ophthalmic	28508	3	-0.0435999	5.93103e-16	15.2269	34405
124	Macular thickness at the inner nasal subfield (left)	Ophthalmic	27806	4	0.0434569	6.0287e-16	15.2198	34615
254	Macular thickness at the outer inferior subfield (left)	Ophthalmic	27812	-1	-0.0437229	6.18739e-16	15.2085	34168
207	Average ganglion cell-inner plexiform layer thickness (left)	Ophthalmic	28504	-1	0.0437569	6.47604e-16	15.1887	34068
166	Macular thickness at the inner nasal subfield (left)	Ophthalmic	27806	4	-0.04339	6.67837e-16	15.1753	34615
176	Macular thickness at the inner nasal subfield (left)	Ophthalmic	27806	4	0.0433868	6.71071e-16	15.1732	34615
1	Average INL-ELM thickness (left)	Ophthalmic	28512	3	0.0436593	6.81488e-16	15.1665	34168
115	Mean of vertical disc diameter (left)	Ophthalmic	27853	NA	-0.0476129	7.29758e-16	15.1368	28665
198	Macular thickness at the outer temporal subfield (left)	Ophthalmic	27818	4	0.0433942	7.67308e-16	15.115	34463
177	INL-RPE thickness of outer subfield (left)	Ophthalmic	28534	3	0.0435579	7.80926e-16	15.1074	34186
245	Disc diameter after inverse rank normal transformation (left)	Ophthalmic	27851	NA	0.0474348	8.33082e-16	15.0793	28765
232	Macular thickness at the outer temporal subfield (left)	Ophthalmic	27818	4	-0.0433406	8.32466e-16	15.0796	34463
58	INL-ELM thickness of the inner subfield (left)	Ophthalmic	28508	3	0.0433728	8.37862e-16	15.0768	34405
246	INL-ELM thickness of the outer subfield (left)	Ophthalmic	28510	3	-0.0435167	8.45672e-16	15.0728	34168
74	Macular thickness at the outer nasal subfield (left)	Ophthalmic	27814	4	0.0432361	8.48437e-16	15.0714	34610
139	avMSE	Ophthalmic	20261	NA	-0.0431042	8.60726e-16	15.0651	34807
176	Macular thickness at the outer temporal subfield (left)	Ophthalmic	27818	4	0.0432431	9.65136e-16	15.0154	34463
235	Vertical cup to disc ratio (VCDR) (left)	Ophthalmic	27857	NA	0.0475864	1.01521e-15	14.9934	28410
25	Disc diameter after inverse rank normal transformation (left)	Ophthalmic	27851	NA	0.0472848	1.02554e-15	14.989	28765
58	Macular thickness at the outer inferior subfield (left)	Ophthalmic	27812	-1	0.0433832	1.03462e-15	14.9852	34168
171	Macular thickness at the outer inferior subfield (left)	Ophthalmic	27812	-1	0.043373	1.05064e-15	14.9785	34168
218	Average INL-RPE thickness (left)	Ophthalmic	28536	3	0.0433329	1.08964e-15	14.9627	34193
238	Average inner nuclear layer thickness (left)	Ophthalmic	28502	-1	-0.0433984	1.09056e-15	14.9623	34089
224	ELM-ISOS thickness of central subfield (left)	Ophthalmic	28514	-1	0.0430801	1.13146e-15	14.9464	34556
72	Disc diameter after inverse rank normal transformation (left)	Ophthalmic	27851	NA	-0.0472058	1.144e-15	14.9416	28765
173	Vertical cup to disc ratio (VCDR) (left)	Ophthalmic	27857	NA	0.0474729	1.18652e-15	14.9257	28410
35	avMSE	Ophthalmic	20261	NA	-0.0428931	1.18688e-15	14.9256	34807
65	Vertical cup to disc ratio (VCDR) (left)	Ophthalmic	27857	NA	0.0474369	1.24651e-15	14.9043	28410
50	Average ganglion cell-inner plexiform layer thickness (left)	Ophthalmic	28504	-1	-0.0433088	1.27291e-15	14.8952	34068
192	Macular thickness at the outer nasal subfield (left)	Ophthalmic	27814	4	-0.0429251	1.35948e-15	14.8666	34610
63	avMSE	Ophthalmic	20261	NA	0.0427998	1.36721e-15	14.8642	34807
116	Macular thickness at the outer temporal subfield (left)	Ophthalmic	27818	4	-0.0429983	1.3973e-15	14.8547	34463
80	Average inner nuclear layer thickness (left)	Ophthalmic	28502	-1	-0.0432167	1.43254e-15	14.8439	34089
50	Macular thickness at the inner superior subfield (left)	Ophthalmic	27808	4	-0.0428682	1.44186e-15	14.8411	34639
166	Macular thickness at the inner superior subfield (left)	Ophthalmic	27808	4	-0.042835	1.51603e-15	14.8193	34639
68	Overall macular thickness (left)	Ophthalmic	27800	4	-0.0431649	1.52054e-15	14.818	34108
100	Disc diameter after inverse rank normal transformation (left)	Ophthalmic	27851	NA	0.0469857	1.5493e-15	14.8099	28765
157	Macular thickness at the outer superior subfield (left)	Ophthalmic	27816	4	0.0428771	1.56929e-15	14.8043	34534
245	avMSE	Ophthalmic	20261	NA	0.0427051	1.57792e-15	14.8019	34807
199	Vertical cup to disc ratio (VCDR) regressed and transformed (left)	Ophthalmic	27855	NA	0.0472473	1.63599e-15	14.7862	28399
243	ELM-ISOS thickness of central subfield (left)	Ophthalmic	28514	-1	-0.0428279	1.65568e-15	14.781	34556
23	Vertical cup to disc ratio (VCDR) regressed and transformed (left)	Ophthalmic	27855	NA	-0.0472121	1.7166e-15	14.7653	28399
104	Overall macular thickness (left)	Ophthalmic	27800	4	-0.0430815	1.72249e-15	14.7638	34108
63	Macular thickness at the inner temporal subfield (left)	Ophthalmic	27810	4	-0.0427374	1.78767e-15	14.7477	34620
206	Macular thickness at the inner temporal subfield (left)	Ophthalmic	27810	4	-0.042736	1.79119e-15	14.7469	34620
136	avMSE	Ophthalmic	20261	NA	0.0426192	1.79648e-15	14.7456	34807
187	Macular thickness at the outer nasal subfield (left)	Ophthalmic	27814	4	0.0427385	1.80112e-15	14.7445	34610
6	Macular thickness at the central subfield (left)	Ophthalmic	27802	-1	-0.0426939	1.81687e-15	14.7407	34673
244	Macular thickness at the outer temporal subfield (left)	Ophthalmic	27818	4	0.0428055	1.8673e-15	14.7288	34463
226	avMSE	Ophthalmic	20261	NA	0.0425921	1.87153e-15	14.7278	34807
76	Macular thickness at the inner superior subfield (left)	Ophthalmic	27808	4	-0.0426234	2.08488e-15	14.6809	34639
62	Mean of vertical disc diameter (left)	Ophthalmic	27853	NA	0.0468496	2.08818e-15	14.6802	28665
214	Mean of vertical disc diameter (left)	Ophthalmic	27853	NA	0.0468425	2.10842e-15	14.676	28665
99	avMSE	Ophthalmic	20261	NA	0.0425118	2.11225e-15	14.6753	34807
5	Macular thickness at the outer temporal subfield (left)	Ophthalmic	27818	4	-0.0427086	2.15911e-15	14.6657	34463
107	Mean of vertical disc diameter (left)	Ophthalmic	27853	NA	-0.0468114	2.19984e-15	14.6576	28665
143	Macular thickness at the inner superior subfield (left)	Ophthalmic	27808	4	-0.0425804	2.22376e-15	14.6529	34639
236	Average inner nuclear layer thickness (left)	Ophthalmic	28502	-1	-0.0429165	2.24296e-15	14.6492	34089
247	Macular thickness at the outer temporal subfield (left)	Ophthalmic	27818	4	0.0426782	2.25973e-15	14.6459	34463
39	Average retinal nerve fibre layer thickness (left)	Ophthalmic	28500	-1	-0.043047	2.34746e-15	14.6294	33834
126	INL-RPE thickness of outer subfield (left)	Ophthalmic	28534	3	-0.0428221	2.35773e-15	14.6275	34186
206	Average ELM-ISOS thickness (left)	Ophthalmic	28520	1	0.0431522	2.48266e-15	14.6051	33610
5	Macular thickness at the outer nasal subfield (left)	Ophthalmic	27814	4	-0.0424976	2.58537e-15	14.5875	34610
14	INL-RPE thickness of central subfield (left)	Ophthalmic	28530	3	0.0423715	2.59842e-15	14.5853	34811
26	ELM-ISOS thickness of central subfield (left)	Ophthalmic	28514	-1	0.0425257	2.60508e-15	14.5842	34556
59	ELM-ISOS thickness of central subfield (left)	Ophthalmic	28514	-1	-0.0424879	2.75668e-15	14.5596	34556
184	INL-ELM thickness of the central subfield (left)	Ophthalmic	28506	3	0.0424257	2.80344e-15	14.5523	34639
239	ELM-ISOS thickness of outer subfield (left)	Ophthalmic	28518	1	0.0430782	2.83752e-15	14.5471	33584
152	Average retinal nerve fibre layer thickness (left)	Ophthalmic	28500	-1	-0.0429192	2.83619e-15	14.5473	33834
5	Average inner nuclear layer thickness (left)	Ophthalmic	28502	-1	-0.0427416	2.9082e-15	14.5364	34089
234	Average inner nuclear layer thickness (left)	Ophthalmic	28502	-1	-0.0427261	2.97547e-15	14.5264	34089
80	Macular thickness at the outer inferior subfield (left)	Ophthalmic	27812	-1	-0.0426606	3.04759e-15	14.516	34168
172	Average ganglion cell-inner plexiform layer thickness (left)	Ophthalmic	28504	-1	0.0427233	3.04701e-15	14.5161	34068
39	Mean of vertical disc diameter (left)	Ophthalmic	27853	NA	0.0465341	3.20899e-15	14.4936	28665
232	Average inner nuclear layer thickness (left)	Ophthalmic	28502	-1	-0.042616	3.50243e-15	14.4556	34089
250	Vertical cup to disc ratio (VCDR) (left)	Ophthalmic	27857	NA	-0.0466494	3.63766e-15	14.4392	28410
3	avMSE	Ophthalmic	20261	NA	0.0421491	3.63798e-15	14.4391	34807
247	Vertical cup to disc ratio (VCDR) regressed and transformed (left)	Ophthalmic	27855	NA	0.0466518	3.67029e-15	14.4353	28399
83	avMSE	Ophthalmic	20261	NA	-0.0421165	3.81907e-15	14.418	34807
149	Macular thickness at the inner nasal subfield (left)	Ophthalmic	27806	4	-0.0422097	3.95412e-15	14.4029	34615
23	Vertical cup to disc ratio (VCDR) (left)	Ophthalmic	27857	NA	-0.046584	3.9733e-15	14.4008	28410
113	Average retinal nerve fibre layer thickness (left)	Ophthalmic	28500	-1	-0.0426855	4.00161e-15	14.3978	33834
200	Macular thickness at the inner inferior subfield (left)	Ophthalmic	27804	4	0.0424506	4.05673e-15	14.3918	34195
192	Macular thickness at the inner superior subfield (left)	Ophthalmic	27808	4	0.042144	4.26562e-15	14.37	34639
241	Macular thickness at the outer superior subfield (left)	Ophthalmic	27816	4	-0.0422004	4.31433e-15	14.3651	34534
4	Vertical cup to disc ratio (VCDR) regressed and transformed (left)	Ophthalmic	27855	NA	0.0465262	4.34683e-15	14.3618	28399
249	Macular thickness at the outer temporal subfield (left)	Ophthalmic	27818	4	0.0422334	4.38123e-15	14.3584	34463
199	Vertical cup to disc ratio (VCDR) (left)	Ophthalmic	27857	NA	0.0465034	4.42846e-15	14.3537	28410
137	Average ELM-ISOS thickness (left)	Ophthalmic	28520	1	0.0427355	4.57745e-15	14.3394	33610
230	Mean of vertical disc diameter (left)	Ophthalmic	27853	NA	0.0462714	4.57951e-15	14.3392	28665
216	Macular thickness at the outer temporal subfield (left)	Ophthalmic	27818	4	0.0422027	4.58494e-15	14.3387	34463
193	Overall macular thickness (left)	Ophthalmic	27800	4	-0.0424189	4.60306e-15	14.337	34108
215	Macular thickness at the outer nasal subfield (left)	Ophthalmic	27814	4	0.0420919	4.73059e-15	14.3251	34610
36	Macular thickness at the inner superior subfield (left)	Ophthalmic	27808	4	0.0420545	4.87189e-15	14.3123	34639
94	Macular thickness at the central subfield (left)	Ophthalmic	27802	-1	-0.0420321	4.8851e-15	14.3111	34673
180	Average ganglion cell-inner plexiform layer thickness (left)	Ophthalmic	28504	-1	0.0424017	4.89665e-15	14.3101	34068
147	Average inner nuclear layer thickness (left)	Ophthalmic	28502	-1	-0.0423826	4.94063e-15	14.3062	34089
24	Macular thickness at the outer superior subfield (left)	Ophthalmic	27816	4	-0.0421091	4.93863e-15	14.3064	34534
143	Average ganglion cell-inner plexiform layer thickness (left)	Ophthalmic	28504	-1	-0.0423884	4.99374e-15	14.3016	34068
128	INL-ELM thickness of the central subfield (left)	Ophthalmic	28506	3	-0.0420137	5.17566e-15	14.286	34639
30	Macular thickness at the outer superior subfield (left)	Ophthalmic	27816	4	-0.0420622	5.29352e-15	14.2763	34534
153	Macular thickness at the outer superior subfield (left)	Ophthalmic	27816	4	-0.0420427	5.44814e-15	14.2638	34534
142	Intra-ocular pressure, corneal-compensated (left)	Ophthalmic	5262	-1	0.0419531	5.46176e-15	14.2627	34679
41	Mean of vertical disc diameter (left)	Ophthalmic	27853	NA	0.0461327	5.52117e-15	14.258	28665
134	Vertical cup to disc ratio (VCDR) regressed and transformed (left)	Ophthalmic	27855	NA	0.0463409	5.57468e-15	14.2538	28399
105	INL-ELM thickness of the outer subfield (left)	Ophthalmic	28510	3	-0.0422491	5.5942e-15	14.2523	34168
14	Macular thickness at the inner superior subfield (left)	Ophthalmic	27808	4	0.0419566	5.63148e-15	14.2494	34639
142	INL-RPE thickness of central subfield (left)	Ophthalmic	28530	3	0.041849	5.66436e-15	14.2468	34811
59	Macular thickness at the inner temporal subfield (left)	Ophthalmic	27810	4	-0.0419154	6.08812e-15	14.2155	34620
2	Macular thickness at the outer inferior subfield (left)	Ophthalmic	27812	-1	-0.0421842	6.1535e-15	14.2109	34168
36	INL-ELM thickness of the central subfield (left)	Ophthalmic	28506	3	0.0418868	6.24391e-15	14.2045	34639
140	Macular thickness at the inner superior subfield (left)	Ophthalmic	27808	4	-0.0418478	6.61384e-15	14.1795	34639
104	logMAR, final (left)	Ophthalmic	5208	-1	0.0416125	6.63799e-15	14.178	35028
201	Macular thickness at the inner nasal subfield (left)	Ophthalmic	27806	4	-0.0418336	6.89906e-15	14.1612	34615
91	Average ELM-ISOS thickness (left)	Ophthalmic	28520	1	0.0424358	7.08285e-15	14.1498	33610
198	Overall macular thickness (left)	Ophthalmic	27800	4	0.0420674	7.70632e-15	14.1132	34108
164	Overall macular thickness (left)	Ophthalmic	27800	4	-0.0420565	7.83068e-15	14.1062	34108
144	Macular thickness at the outer nasal subfield (left)	Ophthalmic	27814	4	0.0417324	8.04248e-15	14.0946	34610
144	Overall macular thickness (left)	Ophthalmic	27800	4	0.0420132	8.3415e-15	14.0788	34108
250	avMSE	Ophthalmic	20261	NA	-0.0415683	8.60659e-15	14.0652	34807
177	Macular thickness at the outer inferior subfield (left)	Ophthalmic	27812	-1	0.0419515	8.64833e-15	14.0631	34168
184	Macular thickness at the inner inferior subfield (left)	Ophthalmic	27804	4	0.0419312	8.69622e-15	14.0607	34195
138	Vertical cup to disc ratio (VCDR) (left)	Ophthalmic	27857	NA	-0.0459445	9.34837e-15	14.0293	28410
238	Macular thickness at the inner nasal subfield (left)	Ophthalmic	27806	4	-0.0416169	9.4877e-15	14.0228	34615
157	Macular thickness at the inner superior subfield (left)	Ophthalmic	27808	4	0.0415866	9.71131e-15	14.0127	34639
5	Macular thickness at the inner nasal subfield (left)	Ophthalmic	27806	4	-0.0415939	9.81295e-15	14.0082	34615
182	avMSE	Ophthalmic	20261	NA	-0.041467	9.9889e-15	14.0005	34807
246	Average INL-ELM thickness (left)	Ophthalmic	28512	3	-0.0418465	1.00792e-14	13.9966	34168
82	Overall macular thickness (left)	Ophthalmic	27800	4	-0.041874	1.0215e-14	13.9908	34108
94	INL-RPE thickness of outer subfield (left)	Ophthalmic	28534	3	-0.0418016	1.05886e-14	13.9752	34186
5	INL-RPE thickness of central subfield (left)	Ophthalmic	28530	3	-0.0414224	1.0628e-14	13.9735	34811
81	Macular thickness at the outer superior subfield (left)	Ophthalmic	27816	4	-0.0415506	1.12261e-14	13.9498	34534
31	ELM-ISOS thickness of outer subfield (left)	Ophthalmic	28518	1	-0.0421221	1.14147e-14	13.9425	33584
41	avMSE	Ophthalmic	20261	NA	0.0413732	1.14627e-14	13.9407	34807
201	ISOS-RPE thickness of central subfield (left)	Ophthalmic	28522	2	-0.0417659	1.16588e-14	13.9333	34136
199	avMSE	Ophthalmic	20261	NA	-0.0413502	1.18558e-14	13.9261	34807
24	ELM-ISOS thickness of outer subfield (left)	Ophthalmic	28518	1	0.0420684	1.23328e-14	13.9089	33584
243	Average inner nuclear layer thickness (left)	Ophthalmic	28502	-1	-0.041754	1.23657e-14	13.9078	34089
10	Macular thickness at the outer inferior subfield (left)	Ophthalmic	27812	-1	0.0417026	1.24227e-14	13.9058	34168
128	Macular thickness at the inner inferior subfield (left)	Ophthalmic	27804	4	-0.0416847	1.24481e-14	13.9049	34195
252	Macular thickness at the central subfield (left)	Ophthalmic	27802	-1	-0.041375	1.28483e-14	13.8912	34673
35	Macular thickness at the outer nasal subfield (left)	Ophthalmic	27814	4	0.041372	1.36318e-14	13.8654	34610
236	Overall macular thickness (left)	Ophthalmic	27800	4	-0.0416281	1.45899e-14	13.8359	34108
206	Macular thickness at the inner inferior subfield (left)	Ophthalmic	27804	4	-0.0415333	1.5502e-14	13.8096	34195
128	Macular thickness at the outer superior subfield (left)	Ophthalmic	27816	4	-0.0413276	1.55343e-14	13.8087	34534
4	Vertical cup to disc ratio (VCDR) (left)	Ophthalmic	27857	NA	0.0455553	1.56487e-14	13.8055	28410
99	Average retinal nerve fibre layer thickness (left)	Ophthalmic	28500	-1	-0.041728	1.60943e-14	13.7933	33834
63	Average ganglion cell-inner plexiform layer thickness (left)	Ophthalmic	28504	-1	-0.041563	1.66016e-14	13.7798	34068
189	Vertical cup to disc ratio (VCDR) (left)	Ophthalmic	27857	NA	-0.0454986	1.68626e-14	13.7731	28410
26	INL-ELM thickness of the inner subfield (left)	Ophthalmic	28508	3	0.0413444	1.69605e-14	13.7706	34405
148	Macular thickness at the inner inferior subfield (left)	Ophthalmic	27804	4	-0.0414447	1.76164e-14	13.7541	34195
49	Disc diameter after inverse rank normal transformation (left)	Ophthalmic	27851	NA	-0.0451777	1.77677e-14	13.7504	28765
164	Average ganglion cell-inner plexiform layer thickness (left)	Ophthalmic	28504	-1	-0.0415146	1.7801e-14	13.7496	34068
247	Average inner nuclear layer thickness (left)	Ophthalmic	28502	-1	0.0414888	1.8139e-14	13.7414	34089
24	Macular thickness at the inner superior subfield (left)	Ophthalmic	27808	4	-0.0411465	1.8454e-14	13.7339	34639
143	Vertical cup to disc ratio (VCDR) (left)	Ophthalmic	27857	NA	-0.0454237	1.86079e-14	13.7303	28410
222	Vertical cup to disc ratio (VCDR) (left)	Ophthalmic	27857	NA	0.0453816	1.96645e-14	13.7063	28410
59	INL-RPE thickness of central subfield (left)	Ophthalmic	28530	3	-0.0409948	1.98458e-14	13.7023	34811
90	Macular thickness at the outer superior subfield (left)	Ophthalmic	27816	4	-0.041157	1.98944e-14	13.7013	34534
243	avMSE	Ophthalmic	20261	NA	-0.040979	2.03749e-14	13.6909	34807
160	Mean of vertical disc diameter (left)	Ophthalmic	27853	NA	0.0451451	2.05786e-14	13.6866	28665
119	Macular thickness at the outer nasal subfield (left)	Ophthalmic	27814	4	-0.0410518	2.17013e-14	13.6635	34610
124	INL-RPE thickness of central subfield (left)	Ophthalmic	28530	3	0.0409079	2.25114e-14	13.6476	34811
177	Average inner nuclear layer thickness (left)	Ophthalmic	28502	-1	0.041322	2.3051e-14	13.6373	34089
90	INL-ELM thickness of the central subfield (left)	Ophthalmic	28506	3	-0.0409798	2.34926e-14	13.6291	34639
113	ELM-ISOS thickness of central subfield (left)	Ophthalmic	28514	-1	-0.0410218	2.37357e-14	13.6246	34556
193	INL-RPE thickness of central subfield (left)	Ophthalmic	28530	3	-0.0408639	2.39952e-14	13.6199	34811
46	ELM-ISOS thickness of central subfield (left)	Ophthalmic	28514	-1	-0.0409876	2.49367e-14	13.6032	34556
73	Mean of vertical disc diameter (left)	Ophthalmic	27853	NA	0.0449969	2.50092e-14	13.6019	28665
82	Macular thickness at the central subfield (left)	Ophthalmic	27802	-1	-0.0409116	2.51849e-14	13.5989	34673
143	Vertical cup to disc ratio (VCDR) regressed and transformed (left)	Ophthalmic	27855	NA	-0.0452011	2.52013e-14	13.5986	28399
99	Average ELM-ISOS thickness (left)	Ophthalmic	28520	1	-0.0415217	2.6331e-14	13.5795	33610
87	Macular thickness at the outer superior subfield (left)	Ophthalmic	27816	4	-0.040951	2.67874e-14	13.5721	34534
72	Mean of vertical disc diameter (left)	Ophthalmic	27853	NA	-0.0449411	2.69103e-14	13.5701	28665
44	Macular thickness at the outer temporal subfield (left)	Ophthalmic	27818	4	-0.0409853	2.70873e-14	13.5672	34463
49	Mean of vertical disc diameter (left)	Ophthalmic	27853	NA	-0.0449085	2.80872e-14	13.5515	28665
141	Disc diameter after inverse rank normal transformation (left)	Ophthalmic	27851	NA	0.0448253	2.82756e-14	13.5486	28765
35	Macular thickness at the inner nasal subfield (left)	Ophthalmic	27806	4	0.040821	3.01489e-14	13.5207	34615
149	ELM-ISOS thickness of outer subfield (left)	Ophthalmic	28518	1	0.0414126	3.14483e-14	13.5024	33584
212	Vertical cup to disc ratio (VCDR) regressed and transformed (left)	Ophthalmic	27855	NA	0.0450218	3.18444e-14	13.497	28399
148	INL-ELM thickness of the central subfield (left)	Ophthalmic	28506	3	-0.0407542	3.25214e-14	13.4878	34639
99	ELM-ISOS thickness of outer subfield (left)	Ophthalmic	28518	1	-0.0413561	3.40661e-14	13.4677	33584
193	INL-ELM thickness of the central subfield (left)	Ophthalmic	28506	3	-0.0407054	3.48844e-14	13.4574	34639
160	Average ganglion cell-inner plexiform layer thickness (left)	Ophthalmic	28504	-1	0.0410052	3.69101e-14	13.4329	34068
52	Macular thickness at the outer temporal subfield (left)	Ophthalmic	27818	4	0.0407185	3.97151e-14	13.401	34463
212	Vertical cup to disc ratio (VCDR) (left)	Ophthalmic	27857	NA	0.0448345	4.01713e-14	13.3961	28410
66	Macular thickness at the outer superior subfield (left)	Ophthalmic	27816	4	-0.0406357	4.21112e-14	13.3756	34534
193	Average INL-RPE thickness (left)	Ophthalmic	28536	3	-0.0408315	4.24784e-14	13.3718	34193
90	ELM-ISOS thickness of central subfield (left)	Ophthalmic	28514	-1	-0.0406102	4.2874e-14	13.3678	34556
247	Retinal pigment epithelium thickness at inner inferior subfield (left)	Ophthalmic	27826	NA	0.0759822	4.35834e-14	13.3607	9847
65	Vertical cup to disc ratio (VCDR) regressed and transformed (left)	Ophthalmic	27855	NA	0.0447783	4.36945e-14	13.3596	28399
48	Vertical cup to disc ratio (VCDR) regressed and transformed (left)	Ophthalmic	27855	NA	0.044758	4.48607e-14	13.3481	28399
169	Macular thickness at the outer superior subfield (left)	Ophthalmic	27816	4	-0.0405895	4.49823e-14	13.347	34534
215	Average retinal nerve fibre layer thickness (left)	Ophthalmic	28500	-1	0.0409853	4.63738e-14	13.3337	33834
226	Macular thickness at the inner superior subfield (left)	Ophthalmic	27808	4	-0.0404912	4.74096e-14	13.3241	34639
193	Macular thickness at the inner inferior subfield (left)	Ophthalmic	27804	4	-0.0407403	4.82749e-14	13.3163	34195
92	Macular thickness at the inner nasal subfield (left)	Ophthalmic	27806	4	-0.0404771	4.935e-14	13.3067	34615
220	Average inner nuclear layer thickness (left)	Ophthalmic	28502	-1	-0.0407883	4.93282e-14	13.3069	34089
109	ELM-ISOS thickness of central subfield (left)	Ophthalmic	28514	-1	-0.0405109	4.9401e-14	13.3063	34556
36	ELM-ISOS thickness of central subfield (left)	Ophthalmic	28514	-1	0.0405071	4.9669e-14	13.3039	34556
143	Macular thickness at the outer nasal subfield (left)	Ophthalmic	27814	4	-0.0404581	5.09166e-14	13.2931	34610
26	Overall macular thickness (left)	Ophthalmic	27800	4	0.0407529	5.10366e-14	13.2921	34108
1	Overall macular thickness (left)	Ophthalmic	27800	4	0.0407468	5.148e-14	13.2884	34108
186	Mean of vertical disc diameter (left)	Ophthalmic	27853	NA	-0.0444348	5.21083e-14	13.2831	28665
140	Macular thickness at the outer inferior subfield (left)	Ophthalmic	27812	-1	-0.04068	5.37958e-14	13.2693	34168
146	Overall macular thickness (left)	Ophthalmic	27800	4	-0.040709	5.43083e-14	13.2651	34108
123	Mean of vertical disc diameter (left)	Ophthalmic	27853	NA	0.0443866	5.54692e-14	13.2559	28665
244	ELM-ISOS thickness of outer subfield (left)	Ophthalmic	28518	1	-0.0409963	5.65479e-14	13.2476	33584
87	Macular thickness at the inner superior subfield (left)	Ophthalmic	27808	4	-0.0403506	5.79385e-14	13.237	34639
74	Average inner nuclear layer thickness (left)	Ophthalmic	28502	-1	0.0406723	5.81213e-14	13.2357	34089
215	INL-ELM thickness of the central subfield (left)	Ophthalmic	28506	3	0.0403454	5.83695e-14	13.2338	34639
139	Disc diameter after inverse rank normal transformation (left)	Ophthalmic	27851	NA	-0.0442484	6.0042e-14	13.2215	28765
11	Macular thickness at the central subfield (left)	Ophthalmic	27802	-1	-0.0403028	6.03e-14	13.2197	34673
126	Average ISOS-RPE thickness (left)	Ophthalmic	28528	2	-0.0408893	6.14232e-14	13.2117	33663
33	Macular thickness at the outer superior subfield (left)	Ophthalmic	27816	4	0.0403303	6.50515e-14	13.1867	34534
240	INL-ELM thickness of the outer subfield (left)	Ophthalmic	28510	3	0.0405235	6.7109e-14	13.1732	34168
20	Macular thickness at the outer superior subfield (left)	Ophthalmic	27816	4	-0.0402946	6.84293e-14	13.1648	34534
189	Vertical cup to disc ratio (VCDR) regressed and transformed (left)	Ophthalmic	27855	NA	-0.0444221	6.91992e-14	13.1599	28399
239	Overall macular thickness (left)	Ophthalmic	27800	4	-0.0405199	7.09197e-14	13.1492	34108
236	Macular thickness at the inner inferior subfield (left)	Ophthalmic	27804	4	-0.0404597	7.17882e-14	13.1439	34195
50	Macular thickness at the outer superior subfield (left)	Ophthalmic	27816	4	-0.040242	7.37249e-14	13.1324	34534
145	Average ganglion cell-inner plexiform layer thickness (left)	Ophthalmic	28504	-1	-0.040506	7.47812e-14	13.1262	34068
218	Average inner nuclear layer thickness (left)	Ophthalmic	28502	-1	0.0404913	7.50161e-14	13.1248	34089
96	ELM-ISOS thickness of central subfield (left)	Ophthalmic	28514	-1	-0.0401951	7.73724e-14	13.1114	34556
82	Macular thickness at the inner superior subfield (left)	Ophthalmic	27808	4	-0.0401323	7.89896e-14	13.1024	34639
25	Mean of vertical disc diameter (left)	Ophthalmic	27853	NA	0.0440966	8.06928e-14	13.0932	28665
130	avMSE	Ophthalmic	20261	NA	0.0400158	8.12198e-14	13.0903	34807
175	Macular thickness at the central subfield (left)	Ophthalmic	27802	-1	-0.0400757	8.32321e-14	13.0797	34673
150	Macular thickness at the outer superior subfield (left)	Ophthalmic	27816	4	0.0401444	8.46327e-14	13.0725	34534
154	Average retinal nerve fibre layer thickness (left)	Ophthalmic	28500	-1	0.0405499	8.55129e-14	13.068	33834
125	Overall macular thickness (left)	Ophthalmic	27800	4	-0.0403839	8.58608e-14	13.0662	34108
223	INL-RPE thickness of inner subfield (left)	Ophthalmic	28532	3	0.0401741	8.61041e-14	13.065	34462
171	ELM-ISOS thickness of central subfield (left)	Ophthalmic	28514	-1	-0.0401137	8.68127e-14	13.0614	34556
100	INL-ELM thickness of the central subfield (left)	Ophthalmic	28506	3	0.0400277	9.15946e-14	13.0381	34639
76	ELM-ISOS thickness of central subfield (left)	Ophthalmic	28514	-1	-0.0400643	9.30744e-14	13.0312	34556
148	INL-RPE thickness of inner subfield (left)	Ophthalmic	28532	3	-0.0401095	9.43064e-14	13.0255	34462
54	INL-RPE thickness of central subfield (left)	Ophthalmic	28530	3	0.0398969	9.58154e-14	13.0186	34811
116	Macular thickness at the inner temporal subfield (left)	Ophthalmic	27810	4	-0.0399292	1.06879e-13	12.9711	34620
218	Macular thickness at the outer superior subfield (left)	Ophthalmic	27816	4	0.0399624	1.09382e-13	12.9611	34534
48	Vertical cup to disc ratio (VCDR) (left)	Ophthalmic	27857	NA	0.0440471	1.10639e-13	12.9561	28410
146	Macular thickness at the outer temporal subfield (left)	Ophthalmic	27818	4	-0.0399736	1.14077e-13	12.9428	34463
186	avMSE	Ophthalmic	20261	NA	0.0397701	1.14984e-13	12.9394	34807
96	INL-ELM thickness of the central subfield (left)	Ophthalmic	28506	3	-0.0398656	1.15108e-13	12.9389	34639
221	Overall macular thickness (left)	Ophthalmic	27800	4	0.0401558	1.18154e-13	12.9276	34108
105	Macular thickness at the inner superior subfield (left)	Ophthalmic	27808	4	0.0398455	1.18414e-13	12.9266	34639
26	Disc diameter after inverse rank normal transformation (left)	Ophthalmic	27851	NA	0.0437121	1.19895e-13	12.9212	28765
194	Average inner nuclear layer thickness (left)	Ophthalmic	28502	-1	-0.0401457	1.21716e-13	12.9147	34089
148	Average INL-RPE thickness (left)	Ophthalmic	28536	3	-0.0400759	1.23214e-13	12.9093	34193
104	INL-RPE thickness of central subfield (left)	Ophthalmic	28530	3	-0.0397163	1.23652e-13	12.9078	34811
142	avMSE	Ophthalmic	20261	NA	0.0397089	1.25351e-13	12.9019	34807
165	Vertical cup to disc ratio (VCDR) regressed and transformed (left)	Ophthalmic	27855	NA	-0.0439468	1.27085e-13	12.8959	28399
235	Macular thickness at the outer inferior subfield (left)	Ophthalmic	27812	-1	0.0400521	1.29998e-13	12.8861	34168
100	Mean of vertical disc diameter (left)	Ophthalmic	27853	NA	0.0437208	1.30683e-13	12.8838	28665
233	Macular thickness at the inner superior subfield (left)	Ophthalmic	27808	4	0.0397312	1.39033e-13	12.8569	34639
52	Overall macular thickness (left)	Ophthalmic	27800	4	0.0400144	1.43891e-13	12.842	34108
163	INL-RPE thickness of central subfield (left)	Ophthalmic	28530	3	-0.039597	1.46249e-13	12.8349	34811
223	Average INL-ELM thickness (left)	Ophthalmic	28512	3	0.039912	1.57999e-13	12.8013	34168
26	Average inner nuclear layer thickness (left)	Ophthalmic	28502	-1	0.03995	1.59801e-13	12.7964	34089
80	avMSE	Ophthalmic	20261	NA	-0.0395294	1.61329e-13	12.7923	34807
241	Macular thickness at the outer temporal subfield (left)	Ophthalmic	27818	4	-0.039725	1.61562e-13	12.7917	34463
25	Macular thickness at the outer inferior subfield (left)	Ophthalmic	27812	-1	-0.0398083	1.82468e-13	12.7388	34168
31	Average ELM-ISOS thickness (left)	Ophthalmic	28520	1	-0.0401341	1.83232e-13	12.737	33610
172	Overall macular thickness (left)	Ophthalmic	27800	4	0.039836	1.84308e-13	12.7345	34108
165	Vertical cup to disc ratio (VCDR) (left)	Ophthalmic	27857	NA	-0.0436449	1.84401e-13	12.7342	28410
208	Average retinal nerve fibre layer thickness (left)	Ophthalmic	28500	-1	-0.0399902	1.86013e-13	12.7305	33834
39	ELM-ISOS thickness of outer subfield (left)	Ophthalmic	28518	1	0.0401194	1.91018e-13	12.7189	33584
200	ELM-ISOS thickness of outer subfield (left)	Ophthalmic	28518	1	-0.0401028	1.95413e-13	12.709	33584
100	Average retinal nerve fibre layer thickness (left)	Ophthalmic	28500	-1	0.0399077	2.08402e-13	12.6811	33834
144	Average INL-ELM thickness (left)	Ophthalmic	28512	3	0.0396914	2.14541e-13	12.6685	34168
14	Macular thickness at the inner temporal subfield (left)	Ophthalmic	27810	4	0.0393989	2.24515e-13	12.6488	34620
216	Macular thickness at the inner nasal subfield (left)	Ophthalmic	27806	4	0.039383	2.30447e-13	12.6374	34615
213	Overall macular thickness (left)	Ophthalmic	27800	4	0.039673	2.30895e-13	12.6366	34108
243	Average INL-ELM thickness (left)	Ophthalmic	28512	3	-0.0395927	2.45849e-13	12.6093	34168
68	Average INL-RPE thickness (left)	Ophthalmic	28536	3	-0.039571	2.48316e-13	12.605	34193
230	Average inner nuclear layer thickness (left)	Ophthalmic	28502	-1	0.0395998	2.5932e-13	12.5862	34089
237	Macular thickness at the outer nasal subfield (left)	Ophthalmic	27814	4	0.0393009	2.59297e-13	12.5862	34610
47	Disc diameter after inverse rank normal transformation (left)	Ophthalmic	27851	NA	0.043105	2.59713e-13	12.5855	28765
141	Mean of vertical disc diameter (left)	Ophthalmic	27853	NA	0.0431646	2.648e-13	12.5771	28665
14	Macular thickness at the inner nasal subfield (left)	Ophthalmic	27806	4	0.0392526	2.76155e-13	12.5588	34615
9	Macular thickness at the outer temporal subfield (left)	Ophthalmic	27818	4	0.039338	2.76526e-13	12.5583	34463
215	Macular thickness at the outer inferior subfield (left)	Ophthalmic	27812	-1	0.0395025	2.78391e-13	12.5553	34168
82	Macular thickness at the inner temporal subfield (left)	Ophthalmic	27810	4	-0.0392376	2.8084e-13	12.5515	34620
254	Mean of vertical disc diameter (left)	Ophthalmic	27853	NA	-0.043101	2.86943e-13	12.5422	28665
126	INL-RPE thickness of inner subfield (left)	Ophthalmic	28532	3	-0.0393029	2.90516e-13	12.5368	34462
140	Macular thickness at the inner nasal subfield (left)	Ophthalmic	27806	4	-0.0392129	2.91757e-13	12.535	34615
68	Macular thickness at the outer inferior subfield (left)	Ophthalmic	27812	-1	0.0394674	2.92147e-13	12.5344	34168
184	Average INL-RPE thickness (left)	Ophthalmic	28536	3	0.0393999	3.14276e-13	12.5027	34193
223	INL-ELM thickness of the central subfield (left)	Ophthalmic	28506	3	0.0391294	3.21383e-13	12.493	34639
247	Retinal pigment epithelium thickness at inner superior subfield (left)	Ophthalmic	27830	NA	0.0733279	3.37059e-13	12.4723	9829
141	Average ganglion cell-inner plexiform layer thickness (left)	Ophthalmic	28504	-1	-0.0393986	3.47568e-13	12.459	34068
220	Average INL-ELM thickness (left)	Ophthalmic	28512	3	-0.039329	3.53271e-13	12.4519	34168
54	Macular thickness at the central subfield (left)	Ophthalmic	27802	-1	-0.0389958	3.76387e-13	12.4244	34673
218	Vertical cup to disc ratio (VCDR) (left)	Ophthalmic	27857	NA	-0.043063	3.83028e-13	12.4168	28410
126	Average ELM-ISOS thickness (left)	Ophthalmic	28520	1	-0.0395634	3.99485e-13	12.3985	33610
38	Average ganglion cell-inner plexiform layer thickness (left)	Ophthalmic	28504	-1	0.0392774	4.10167e-13	12.387	34068
249	Average ganglion cell-inner plexiform layer thickness (left)	Ophthalmic	28504	-1	0.0392563	4.22117e-13	12.3746	34068
154	INL-RPE thickness of outer subfield (left)	Ophthalmic	28534	3	-0.0391881	4.22396e-13	12.3743	34186
247	Vertical cup to disc ratio (VCDR) (left)	Ophthalmic	27857	NA	0.0429818	4.23798e-13	12.3728	28410
54	INL-ELM thickness of the central subfield (left)	Ophthalmic	28506	3	0.0389022	4.39546e-13	12.357	34639
82	Vertical cup to disc ratio (VCDR) regressed and transformed (left)	Ophthalmic	27855	NA	0.0429516	4.44637e-13	12.352	28399
128	Average retinal nerve fibre layer thickness (left)	Ophthalmic	28500	-1	-0.0393182	4.66443e-13	12.3312	33834
74	Overall macular thickness (left)	Ophthalmic	27800	4	0.0391268	4.88063e-13	12.3115	34108
207	Macular thickness at the outer inferior subfield (left)	Ophthalmic	27812	-1	0.0390808	4.95917e-13	12.3046	34168
46	INL-RPE thickness of central subfield (left)	Ophthalmic	28530	3	-0.0387152	4.98097e-13	12.3027	34811
154	ELM-ISOS thickness of central subfield (left)	Ophthalmic	28514	-1	0.0388553	4.99696e-13	12.3013	34556
171	Macular thickness at the inner nasal subfield (left)	Ophthalmic	27806	4	-0.0388011	5.14365e-13	12.2887	34615
175	avMSE	Ophthalmic	20261	NA	0.0386847	5.21009e-13	12.2832	34807
177	avMSE	Ophthalmic	20261	NA	0.0386618	5.37646e-13	12.2695	34807
94	Average inner nuclear layer thickness (left)	Ophthalmic	28502	-1	-0.0390448	5.5379e-13	12.2567	34089
224	Macular thickness at the outer inferior subfield (left)	Ophthalmic	27812	-1	-0.0389739	5.73482e-13	12.2415	34168
26	Average INL-ELM thickness (left)	Ophthalmic	28512	3	0.0389587	5.85494e-13	12.2325	34168
253	Macular thickness at the inner nasal subfield (left)	Ophthalmic	27806	4	0.0387049	5.86729e-13	12.2316	34615
75	Macular thickness at the outer nasal subfield (left)	Ophthalmic	27814	4	0.0387069	5.87412e-13	12.2311	34610
193	Average ganglion cell-inner plexiform layer thickness (left)	Ophthalmic	28504	-1	-0.0390034	5.9537e-13	12.2252	34068
101	Macular thickness at the outer temporal subfield (left)	Ophthalmic	27818	4	-0.0387744	5.99472e-13	12.2222	34463
100	Macular thickness at the outer inferior subfield (left)	Ophthalmic	27812	-1	-0.0389374	6.02648e-13	12.2199	34168
33	Average retinal nerve fibre layer thickness (left)	Ophthalmic	28500	-1	0.0391011	6.25787e-13	12.2036	33834
114	ELM-ISOS thickness of outer subfield (left)	Ophthalmic	28518	1	-0.0392379	6.32864e-13	12.1987	33584
14	INL-ELM thickness of the central subfield (left)	Ophthalmic	28506	3	0.038632	6.36392e-13	12.1963	34639
2	Disc diameter after inverse rank normal transformation (left)	Ophthalmic	27851	NA	-0.0423743	6.49337e-13	12.1875	28765
218	Vertical cup to disc ratio (VCDR) regressed and transformed (left)	Ophthalmic	27855	NA	-0.0426455	6.49943e-13	12.1871	28399
52	Average INL-ELM thickness (left)	Ophthalmic	28512	3	0.0388774	6.53676e-13	12.1846	34168
234	Macular thickness at the outer nasal subfield (left)	Ophthalmic	27814	4	-0.0386195	6.61829e-13	12.1793	34610
3	INL-RPE thickness of inner subfield (left)	Ophthalmic	28532	3	-0.0386949	6.68466e-13	12.1749	34462
108	Macular thickness at the outer temporal subfield (left)	Ophthalmic	27818	4	-0.0386604	7.00055e-13	12.1549	34463
141	avMSE	Ophthalmic	20261	NA	0.0384164	7.52177e-13	12.1237	34807
126	ISOS-RPE thickness of outer subfield (left)	Ophthalmic	28526	2	-0.0390765	7.52295e-13	12.1236	33640
125	Macular thickness at the outer superior subfield (left)	Ophthalmic	27816	4	-0.0385414	7.79668e-13	12.1081	34534
193	Macular thickness at the outer superior subfield (left)	Ophthalmic	27816	4	-0.0385273	7.94821e-13	12.0997	34534
240	Average INL-ELM thickness (left)	Ophthalmic	28512	3	0.0387213	8.07375e-13	12.0929	34168
146	INL-RPE thickness of outer subfield (left)	Ophthalmic	28534	3	-0.0386976	8.22205e-13	12.085	34186
148	Macular thickness at the inner superior subfield (left)	Ophthalmic	27808	4	-0.0384333	8.34121e-13	12.0788	34639
110	Average retinal nerve fibre layer thickness (left)	Ophthalmic	28500	-1	0.0388844	8.37709e-13	12.0769	33834
200	Macular thickness at the inner nasal subfield (left)	Ophthalmic	27806	4	0.0384266	8.57199e-13	12.0669	34615
177	INL-ELM thickness of the outer subfield (left)	Ophthalmic	28510	3	0.038674	8.60591e-13	12.0652	34168
138	Disc diameter after inverse rank normal transformation (left)	Ophthalmic	27851	NA	-0.0421452	8.62778e-13	12.0641	28765
113	Macular thickness at the outer nasal subfield (left)	Ophthalmic	27814	4	-0.0384236	8.63926e-13	12.0635	34610
136	Average retinal nerve fibre layer thickness (left)	Ophthalmic	28500	-1	-0.0388553	8.71033e-13	12.06	33834
142	Corneal resistance factor (left)	Ophthalmic	5265	0	0.0383911	8.7479e-13	12.0581	34652
101	Average ganglion cell-inner plexiform layer thickness (left)	Ophthalmic	28504	-1	-0.0386689	9.35129e-13	12.0291	34068
151	INL-RPE thickness of central subfield (left)	Ophthalmic	28530	3	-0.0382515	9.38722e-13	12.0275	34811
21	Macular thickness at the inner superior subfield (left)	Ophthalmic	27808	4	0.038306	9.9135e-13	12.0038	34639
248	Macular thickness at the outer inferior subfield (left)	Ophthalmic	27812	-1	-0.0385659	9.95422e-13	12.002	34168
125	Macular thickness at the outer temporal subfield (left)	Ophthalmic	27818	4	-0.0383985	9.9828e-13	12.0007	34463
172	ELM-ISOS thickness of central subfield (left)	Ophthalmic	28514	-1	0.038274	1.10138e-12	11.9581	34556
150	Overall macular thickness (left)	Ophthalmic	27800	4	0.0385207	1.10681e-12	11.9559	34108
122	Disc diameter after inverse rank normal transformation (left)	Ophthalmic	27851	NA	0.0419313	1.12347e-12	11.9494	28765
239	Macular thickness at the outer superior subfield (left)	Ophthalmic	27816	4	-0.0382605	1.14031e-12	11.943	34534
70	Average ganglion cell-inner plexiform layer thickness (left)	Ophthalmic	28504	-1	-0.0385078	1.16082e-12	11.9352	34068
26	Macular thickness at the inner nasal subfield (left)	Ophthalmic	27806	4	0.0381706	1.21189e-12	11.9165	34615
234	Macular thickness at the outer temporal subfield (left)	Ophthalmic	27818	4	-0.0382358	1.24294e-12	11.9055	34463
124	Average INL-RPE thickness (left)	Ophthalmic	28536	3	0.0383679	1.27413e-12	11.8948	34193
32	avMSE	Ophthalmic	20261	NA	-0.0379675	1.38284e-12	11.8592	34807
254	Macular thickness at the central subfield (left)	Ophthalmic	27802	-1	-0.0380254	1.41167e-12	11.8503	34673
223	INL-RPE thickness of central subfield (left)	Ophthalmic	28530	3	0.0379431	1.42498e-12	11.8462	34811
32	Macular thickness at the outer superior subfield (left)	Ophthalmic	27816	4	-0.0380871	1.43985e-12	11.8417	34534
193	Macular thickness at the inner nasal subfield (left)	Ophthalmic	27806	4	-0.0380293	1.46568e-12	11.834	34615
201	INL-RPE thickness of inner subfield (left)	Ophthalmic	28532	3	-0.038097	1.49865e-12	11.8243	34462
11	INL-ELM thickness of the outer subfield (left)	Ophthalmic	28510	3	-0.0382419	1.53623e-12	11.8135	34168
251	Overall average retinal pigment epithelium thickness (left)	Ophthalmic	27822	-1	-0.038187	1.57826e-12	11.8018	34230
62	Macular thickness at the central subfield (left)	Ophthalmic	27802	-1	0.0379342	1.59581e-12	11.797	34673
214	Macular thickness at the outer temporal subfield (left)	Ophthalmic	27818	4	0.0380302	1.63758e-12	11.7858	34463
236	Average ganglion cell-inner plexiform layer thickness (left)	Ophthalmic	28504	-1	-0.0382322	1.67665e-12	11.7756	34068
200	Macular thickness at the central subfield (left)	Ophthalmic	27802	-1	-0.0378882	1.69739e-12	11.7702	34673
86	INL-ELM thickness of the outer subfield (left)	Ophthalmic	28510	3	-0.038153	1.72925e-12	11.7621	34168
82	Macular thickness at the outer temporal subfield (left)	Ophthalmic	27818	4	-0.0379598	1.79918e-12	11.7449	34463
241	Average inner nuclear layer thickness (left)	Ophthalmic	28502	-1	-0.0381231	1.90793e-12	11.7194	34089
105	Average ELM-ISOS thickness (left)	Ophthalmic	28520	1	0.0383922	1.91163e-12	11.7186	33610
61	Disc diameter after inverse rank normal transformation (left)	Ophthalmic	27851	NA	-0.0414885	1.93237e-12	11.7139	28765
124	INL-RPE thickness of inner subfield (left)	Ophthalmic	28532	3	0.037888	1.98158e-12	11.703	34462
2	INL-RPE thickness of central subfield (left)	Ophthalmic	28530	3	0.0376495	2.11374e-12	11.6749	34811
224	Average ganglion cell-inner plexiform layer thickness (left)	Ophthalmic	28504	-1	-0.0380359	2.17523e-12	11.6625	34068
243	INL-RPE thickness of central subfield (left)	Ophthalmic	28530	3	-0.0376149	2.21388e-12	11.6548	34811
62	INL-ELM thickness of the central subfield (left)	Ophthalmic	28506	3	-0.0376894	2.26984e-12	11.644	34639
188	Average retinal nerve fibre layer thickness (left)	Ophthalmic	28500	-1	-0.0381328	2.27589e-12	11.6428	33834
236	ELM-ISOS thickness of central subfield (left)	Ophthalmic	28514	-1	-0.0377296	2.28488e-12	11.6411	34556
176	INL-ELM thickness of the inner subfield (left)	Ophthalmic	28508	3	0.0378092	2.29428e-12	11.6394	34405
29	INL-ELM thickness of the outer subfield (left)	Ophthalmic	28510	3	0.0379186	2.35995e-12	11.6271	34168
140	Macular thickness at the inner inferior subfield (left)	Ophthalmic	27804	4	-0.0378892	2.40567e-12	11.6188	34195
216	Macular thickness at the outer nasal subfield (left)	Ophthalmic	27814	4	0.0376588	2.41434e-12	11.6172	34610
131	Vertical cup to disc ratio (VCDR) regressed and transformed (left)	Ophthalmic	27855	NA	0.0415669	2.42481e-12	11.6153	28399
112	Macular thickness at the central subfield (left)	Ophthalmic	27802	-1	-0.0376079	2.46849e-12	11.6076	34673
238	Macular thickness at the inner superior subfield (left)	Ophthalmic	27808	4	-0.0376215	2.48432e-12	11.6048	34639
148	ISOS-RPE thickness of outer subfield (left)	Ophthalmic	28526	2	-0.0381534	2.55794e-12	11.5921	33640
100	INL-RPE thickness of outer subfield (left)	Ophthalmic	28534	3	-0.0378324	2.61035e-12	11.5833	34186
250	Macular thickness at the outer superior subfield (left)	Ophthalmic	27816	4	0.0376345	2.63432e-12	11.5793	34534
105	ELM-ISOS thickness of outer subfield (left)	Ophthalmic	28518	1	0.0381623	2.6359e-12	11.5791	33584
63	Average INL-ELM thickness (left)	Ophthalmic	28512	3	-0.0378229	2.67812e-12	11.5722	34168
37	Average retinal nerve fibre layer thickness (left)	Ophthalmic	28500	-1	-0.0380035	2.69768e-12	11.569	33834
21	Overall macular thickness (left)	Ophthalmic	27800	4	0.0378323	2.7635e-12	11.5585	34108
121	ELM-ISOS thickness of inner subfield (left)	Ophthalmic	28516	1	-0.0378941	2.78566e-12	11.5551	33986
103	Disc diameter after inverse rank normal transformation (left)	Ophthalmic	27851	NA	0.0411832	2.79952e-12	11.5529	28765
100	INL-RPE thickness of central subfield (left)	Ophthalmic	28530	3	0.0373932	2.97495e-12	11.5265	34811
155	Average retinal nerve fibre layer thickness (left)	Ophthalmic	28500	-1	-0.0379015	3.08354e-12	11.511	33834
200	Macular thickness at the inner temporal subfield (left)	Ophthalmic	27810	4	0.0374564	3.13577e-12	11.5037	34620
207	Macular thickness at the outer temporal subfield (left)	Ophthalmic	27818	4	0.0375286	3.18988e-12	11.4962	34463
178	Macular thickness at the inner superior subfield (left)	Ophthalmic	27808	4	-0.0374199	3.24675e-12	11.4886	34639
137	Macular thickness at the outer temporal subfield (left)	Ophthalmic	27818	4	-0.0374753	3.42233e-12	11.4657	34463
84	Macular thickness at the inner superior subfield (left)	Ophthalmic	27808	4	0.0373715	3.46109e-12	11.4608	34639
57	Macular thickness at the central subfield (left)	Ophthalmic	27802	-1	-0.0373173	3.62938e-12	11.4402	34673
203	Macular thickness at the inner temporal subfield (left)	Ophthalmic	27810	4	0.0373144	3.7834e-12	11.4221	34620
227	INL-ELM thickness of the outer subfield (left)	Ophthalmic	28510	3	-0.0375441	3.86387e-12	11.413	34168
226	Macular thickness at the inner nasal subfield (left)	Ophthalmic	27806	4	-0.0372909	3.91617e-12	11.4071	34615
233	INL-RPE thickness of central subfield (left)	Ophthalmic	28530	3	0.0371719	3.98896e-12	11.3991	34811
38	Macular thickness at the outer temporal subfield (left)	Ophthalmic	27818	4	0.0373473	4.05063e-12	11.3925	34463
192	ISOS-RPE thickness of inner subfield (left)	Ophthalmic	28524	2	0.0376169	4.05516e-12	11.392	33969
250	Disc diameter after inverse rank normal transformation (left)	Ophthalmic	27851	NA	-0.040874	4.06423e-12	11.391	28765
204	INL-ELM thickness of the outer subfield (left)	Ophthalmic	28510	3	-0.0375048	4.0683e-12	11.3906	34168
31	logMAR, final (left)	Ophthalmic	5208	-1	0.0370191	4.19258e-12	11.3775	35028
51	Macular thickness at the inner superior subfield (left)	Ophthalmic	27808	4	-0.0372172	4.2428e-12	11.3723	34639
144	avMSE	Ophthalmic	20261	NA	0.0371087	4.34812e-12	11.3617	34807
221	Vertical cup to disc ratio (VCDR) regressed and transformed (left)	Ophthalmic	27855	NA	0.0410663	4.41857e-12	11.3547	28399
65	INL-RPE thickness of central subfield (left)	Ophthalmic	28530	3	-0.0370932	4.42588e-12	11.354	34811
154	Macular thickness at the central subfield (left)	Ophthalmic	27802	-1	-0.0371661	4.43046e-12	11.3536	34673
224	INL-ELM thickness of the inner subfield (left)	Ophthalmic	28508	3	0.0373019	4.48062e-12	11.3487	34405
233	Macular thickness at the inner inferior subfield (left)	Ophthalmic	27804	4	0.0374111	4.51066e-12	11.3458	34195
192	Macular thickness at the outer temporal subfield (left)	Ophthalmic	27818	4	0.0372488	4.60993e-12	11.3363	34463
243	INL-ELM thickness of the outer subfield (left)	Ophthalmic	28510	3	-0.0373994	4.66916e-12	11.3308	34168
126	ISOS-RPE thickness of inner subfield (left)	Ophthalmic	28524	2	-0.0374974	4.73857e-12	11.3244	33969
57	INL-ELM thickness of the outer subfield (left)	Ophthalmic	28510	3	-0.0373515	4.9702e-12	11.3036	34168
163	INL-ELM thickness of the central subfield (left)	Ophthalmic	28506	3	-0.0370544	5.25445e-12	11.2795	34639
204	Average ganglion cell-inner plexiform layer thickness (left)	Ophthalmic	28504	-1	-0.0373629	5.25843e-12	11.2791	34068
29	Vertical cup to disc ratio (VCDR) regressed and transformed (left)	Ophthalmic	27855	NA	-0.0409167	5.27877e-12	11.2775	28399
124	Overall macular thickness (left)	Ophthalmic	27800	4	0.0373306	5.32979e-12	11.2733	34108
42	Macular thickness at the outer inferior subfield (left)	Ophthalmic	27812	-1	0.0372911	5.37716e-12	11.2694	34168
178	Macular thickness at the outer inferior subfield (left)	Ophthalmic	27812	-1	0.0372717	5.51428e-12	11.2585	34168
215	avMSE	Ophthalmic	20261	NA	0.0369224	5.55662e-12	11.2552	34807
105	logMAR, final (left)	Ophthalmic	5208	-1	-0.0367967	5.62345e-12	11.25	35028
23	INL-RPE thickness of central subfield (left)	Ophthalmic	28530	3	-0.0369036	5.67948e-12	11.2457	34811
221	Vertical cup to disc ratio (VCDR) (left)	Ophthalmic	27857	NA	0.0408434	5.70495e-12	11.2437	28410
192	Average INL-RPE thickness (left)	Ophthalmic	28536	3	0.0372319	5.70518e-12	11.2437	34193
158	Disc diameter after inverse rank normal transformation (left)	Ophthalmic	27851	NA	-0.040537	6.08216e-12	11.2159	28765
39	Average ganglion cell-inner plexiform layer thickness (left)	Ophthalmic	28504	-1	-0.0372372	6.19084e-12	11.2083	34068
221	Macular thickness at the outer superior subfield (left)	Ophthalmic	27816	4	0.0369727	6.29245e-12	11.2012	34534
110	Macular thickness at the inner superior subfield (left)	Ophthalmic	27808	4	0.0369166	6.29292e-12	11.2011	34639
208	Macular thickness at the inner superior subfield (left)	Ophthalmic	27808	4	-0.0369121	6.33054e-12	11.1986	34639
39	Vertical cup to disc ratio (VCDR) (left)	Ophthalmic	27857	NA	0.0407447	6.412e-12	11.193	28410
61	Mean of vertical disc diameter (left)	Ophthalmic	27853	NA	-0.0405224	6.73078e-12	11.1719	28665
237	INL-RPE thickness of central subfield (left)	Ophthalmic	28530	3	0.0367665	6.79701e-12	11.1677	34811
102	Average retinal nerve fibre layer thickness (left)	Ophthalmic	28500	-1	-0.037264	7.05783e-12	11.1513	33834
82	Vertical cup to disc ratio (VCDR) (left)	Ophthalmic	27857	NA	0.0406392	7.26301e-12	11.1389	28410
213	Macular thickness at the inner inferior subfield (left)	Ophthalmic	27804	4	0.0370427	7.28236e-12	11.1377	34195
57	ELM-ISOS thickness of outer subfield (left)	Ophthalmic	28518	1	-0.0373673	7.38305e-12	11.1318	33584
104	Macular thickness at the inner inferior subfield (left)	Ophthalmic	27804	4	-0.0370214	7.48612e-12	11.1257	34195
140	ELM-ISOS thickness of outer subfield (left)	Ophthalmic	28518	1	0.0373515	7.53329e-12	11.123	33584
80	INL-RPE thickness of outer subfield (left)	Ophthalmic	28534	3	-0.0370079	7.66658e-12	11.1154	34186
189	Average retinal nerve fibre layer thickness (left)	Ophthalmic	28500	-1	0.0371592	8.077e-12	11.0927	33834
59	Average ELM-ISOS thickness (left)	Ophthalmic	28520	1	-0.0372756	8.15132e-12	11.0888	33610
109	Macular thickness at the outer inferior subfield (left)	Ophthalmic	27812	-1	0.0369616	8.24159e-12	11.084	34168
138	Mean of vertical disc diameter (left)	Ophthalmic	27853	NA	-0.0403476	8.27863e-12	11.082	28665
251	INL-ELM thickness of the central subfield (left)	Ophthalmic	28506	3	0.0367013	8.33043e-12	11.0793	34639
192	ELM-ISOS thickness of inner subfield (left)	Ophthalmic	28516	1	0.0370512	8.33939e-12	11.0789	33986
160	Average retinal nerve fibre layer thickness (left)	Ophthalmic	28500	-1	-0.0371284	8.40278e-12	11.0756	33834
143	Macular thickness at the inner inferior subfield (left)	Ophthalmic	27804	4	-0.0369305	8.41883e-12	11.0747	34195
223	Average INL-RPE thickness (left)	Ophthalmic	28536	3	0.0369229	8.51394e-12	11.0699	34193
139	Macular thickness at the inner superior subfield (left)	Ophthalmic	27808	4	-0.0366766	8.60298e-12	11.0654	34639
34	ELM-ISOS thickness of outer subfield (left)	Ophthalmic	28518	1	0.037241	8.67874e-12	11.0615	33584
166	Average inner nuclear layer thickness (left)	Ophthalmic	28502	-1	-0.0369566	8.7644e-12	11.0573	34089
121	Macular thickness at the outer inferior subfield (left)	Ophthalmic	27812	-1	-0.0368826	9.12472e-12	11.0398	34168
155	Average ganglion cell-inner plexiform layer thickness (left)	Ophthalmic	28504	-1	-0.0369303	9.19988e-12	11.0362	34068
83	Macular thickness at the central subfield (left)	Ophthalmic	27802	-1	0.0365797	9.53011e-12	11.0209	34673
142	ELM-ISOS thickness of central subfield (left)	Ophthalmic	28514	-1	0.0366339	9.62473e-12	11.0166	34556
60	ELM-ISOS thickness of central subfield (left)	Ophthalmic	28514	-1	-0.0365551	1.06568e-11	10.9724	34556
95	Macular thickness at the inner inferior subfield (left)	Ophthalmic	27804	4	-0.0367449	1.06914e-11	10.971	34195
63	INL-ELM thickness of the inner subfield (left)	Ophthalmic	28508	3	-0.0366131	1.09646e-11	10.96	34405
18	Macular thickness at the outer inferior subfield (left)	Ophthalmic	27812	-1	-0.0367393	1.09715e-11	10.9597	34168
94	Average retinal nerve fibre layer thickness (left)	Ophthalmic	28500	-1	0.0369163	1.10247e-11	10.9576	33834
144	Average inner nuclear layer thickness (left)	Ophthalmic	28502	-1	0.0367568	1.13277e-11	10.9459	34089
46	Macular thickness at the outer inferior subfield (left)	Ophthalmic	27812	-1	0.0366822	1.1804e-11	10.928	34168
172	Macular thickness at the outer temporal subfield (left)	Ophthalmic	27818	4	0.0365193	1.18897e-11	10.9248	34463
147	Disc diameter after inverse rank normal transformation (left)	Ophthalmic	27851	NA	-0.0399566	1.20887e-11	10.9176	28765
244	Average ELM-ISOS thickness (left)	Ophthalmic	28520	1	-0.0369429	1.24574e-11	10.9046	33610
215	ELM-ISOS thickness of outer subfield (left)	Ophthalmic	28518	1	-0.0369555	1.24835e-11	10.9037	33584
120	Overall macular thickness (left)	Ophthalmic	27800	4	0.0366653	1.25697e-11	10.9007	34108
148	INL-RPE thickness of outer subfield (left)	Ophthalmic	28534	3	-0.0365961	1.30173e-11	10.8855	34186
234	Vertical cup to disc ratio (VCDR) (left)	Ophthalmic	27857	NA	0.0401231	1.33044e-11	10.876	28410
204	Macular thickness at the outer superior subfield (left)	Ophthalmic	27816	4	-0.0363918	1.33488e-11	10.8746	34534
195	Mean of vertical disc diameter (left)	Ophthalmic	27853	NA	0.0399298	1.35345e-11	10.8686	28665
188	Mean of vertical disc diameter (left)	Ophthalmic	27853	NA	-0.0399162	1.37511e-11	10.8617	28665
243	INL-ELM thickness of the inner subfield (left)	Ophthalmic	28508	3	-0.036435	1.37833e-11	10.8606	34405
247	Overall average retinal pigment epithelium thickness (left)	Ophthalmic	27822	-1	0.0365245	1.38432e-11	10.8588	34230
134	Vertical cup to disc ratio (VCDR) (left)	Ophthalmic	27857	NA	0.040086	1.38928e-11	10.8572	28410
109	Macular thickness at the inner temporal subfield (left)	Ophthalmic	27810	4	-0.0362979	1.42106e-11	10.8474	34620
165	Disc diameter after inverse rank normal transformation (left)	Ophthalmic	27851	NA	-0.0397771	1.49202e-11	10.8262	28765
95	Macular thickness at the inner temporal subfield (left)	Ophthalmic	27810	4	-0.0362566	1.49863e-11	10.8243	34620
178	Vertical cup to disc ratio (VCDR) regressed and transformed (left)	Ophthalmic	27855	NA	0.0400186	1.51624e-11	10.8192	28399
37	Macular thickness at the outer nasal subfield (left)	Ophthalmic	27814	4	-0.0362488	1.52372e-11	10.8171	34610
35	Overall macular thickness (left)	Ophthalmic	27800	4	0.0365127	1.52712e-11	10.8161	34108
230	INL-ELM thickness of the central subfield (left)	Ophthalmic	28506	3	-0.0362303	1.53042e-11	10.8152	34639
116	Mean of vertical disc diameter (left)	Ophthalmic	27853	NA	-0.0398198	1.53898e-11	10.8128	28665
141	Macular thickness at the inner inferior subfield (left)	Ophthalmic	27804	4	-0.0364553	1.54859e-11	10.8101	34195
169	INL-RPE thickness of central subfield (left)	Ophthalmic	28530	3	-0.036131	1.54965e-11	10.8098	34811
21	Vertical cup to disc ratio (VCDR) (left)	Ophthalmic	27857	NA	-0.0399898	1.55368e-11	10.8086	28410
176	INL-ELM thickness of the outer subfield (left)	Ophthalmic	28510	3	-0.0364572	1.5735e-11	10.8031	34168
51	Disc diameter after inverse rank normal transformation (left)	Ophthalmic	27851	NA	-0.0397164	1.60178e-11	10.7954	28765
204	Average inner nuclear layer thickness (left)	Ophthalmic	28502	-1	-0.0364801	1.61254e-11	10.7925	34089
230	ELM-ISOS thickness of central subfield (left)	Ophthalmic	28514	-1	-0.0362296	1.61935e-11	10.7907	34556
50	Macular thickness at the inner temporal subfield (left)	Ophthalmic	27810	4	-0.0361529	1.71158e-11	10.7666	34620
146	INL-ELM thickness of the outer subfield (left)	Ophthalmic	28510	3	-0.0363765	1.7436e-11	10.7586	34168
25	Macular thickness at the inner temporal subfield (left)	Ophthalmic	27810	4	-0.0361173	1.7913e-11	10.7468	34620
216	Macular thickness at the inner inferior subfield (left)	Ophthalmic	27804	4	0.0363087	1.86614e-11	10.7291	34195
126	Macular thickness at the inner nasal subfield (left)	Ophthalmic	27806	4	-0.0360874	1.86734e-11	10.7288	34615
61	Vertical cup to disc ratio (VCDR) regressed and transformed (left)	Ophthalmic	27855	NA	-0.0398363	1.87305e-11	10.7275	28399
124	INL-ELM thickness of the central subfield (left)	Ophthalmic	28506	3	0.0360532	1.91974e-11	10.7168	34639
8	Average retinal nerve fibre layer thickness (left)	Ophthalmic	28500	-1	-0.0364592	1.96918e-11	10.7057	33834
218	INL-RPE thickness of outer subfield (left)	Ophthalmic	28534	3	0.0362679	1.97706e-11	10.704	34186
26	INL-ELM thickness of the outer subfield (left)	Ophthalmic	28510	3	0.0362507	2.04539e-11	10.6892	34168
144	Macular thickness at the central subfield (left)	Ophthalmic	27802	-1	0.035971	2.08466e-11	10.681	34673
61	Average retinal nerve fibre layer thickness (left)	Ophthalmic	28500	-1	0.0363966	2.1307e-11	10.6715	33834
73	avMSE	Ophthalmic	20261	NA	0.0358798	2.14391e-11	10.6688	34807
200	INL-RPE thickness of central subfield (left)	Ophthalmic	28530	3	0.0358473	2.22875e-11	10.6519	34811
198	INL-RPE thickness of central subfield (left)	Ophthalmic	28530	3	0.0358429	2.24131e-11	10.6495	34811
222	Macular thickness at the central subfield (left)	Ophthalmic	27802	-1	-0.0359101	2.25275e-11	10.6473	34673
188	INL-RPE thickness of outer subfield (left)	Ophthalmic	28534	3	0.0361599	2.26697e-11	10.6446	34186
234	Overall macular thickness (left)	Ophthalmic	27800	4	-0.0361947	2.28551e-11	10.641	34108
15	avMSE	Ophthalmic	20261	NA	-0.0358261	2.29575e-11	10.6391	34807
226	Macular thickness at the inner inferior subfield (left)	Ophthalmic	27804	4	-0.0361263	2.35096e-11	10.6288	34195
94	avMSE	Ophthalmic	20261	NA	-0.0358036	2.36257e-11	10.6266	34807
82	Average ganglion cell-inner plexiform layer thickness (left)	Ophthalmic	28504	-1	-0.0361749	2.40685e-11	10.6186	34068
35	Macular thickness at the inner inferior subfield (left)	Ophthalmic	27804	4	0.0360957	2.44381e-11	10.6119	34195
201	INL-ELM thickness of the central subfield (left)	Ophthalmic	28506	3	-0.0358537	2.47512e-11	10.6064	34639
139	Mean of vertical disc diameter (left)	Ophthalmic	27853	NA	-0.0394094	2.47913e-11	10.6057	28665
68	Intra-ocular pressure, corneal-compensated (left)	Ophthalmic	5262	-1	0.0358306	2.4827e-11	10.6051	34679
247	Retinal pigment epithelium thickness at inner temporal subfield (left)	Ophthalmic	27832	NA	0.0670409	2.48157e-11	10.6053	9892
163	Macular thickness at the inner nasal subfield (left)	Ophthalmic	27806	4	-0.0358621	2.48763e-11	10.6042	34615
193	INL-RPE thickness of outer subfield (left)	Ophthalmic	28534	3	-0.0360859	2.48892e-11	10.604	34186
146	Macular thickness at the outer superior subfield (left)	Ophthalmic	27816	4	-0.0358773	2.57391e-11	10.5894	34534
76	Macular thickness at the inner inferior subfield (left)	Ophthalmic	27804	4	-0.0360539	2.57598e-11	10.5891	34195
6	Average inner nuclear layer thickness (left)	Ophthalmic	28502	-1	0.0361085	2.58036e-11	10.5883	34089
70	Macular thickness at the outer inferior subfield (left)	Ophthalmic	27812	-1	-0.0360634	2.59141e-11	10.5865	34168
98	Macular thickness at the inner superior subfield (left)	Ophthalmic	27808	4	-0.0357871	2.69322e-11	10.5697	34639
168	INL-ELM thickness of the inner subfield (left)	Ophthalmic	28508	3	0.0359067	2.69974e-11	10.5687	34405
35	Average ganglion cell-inner plexiform layer thickness (left)	Ophthalmic	28504	-1	0.0360596	2.78291e-11	10.5555	34068
105	Macular thickness at the inner temporal subfield (left)	Ophthalmic	27810	4	0.0357514	2.85327e-11	10.5447	34620
193	ELM-ISOS thickness of central subfield (left)	Ophthalmic	28514	-1	-0.0357689	2.90998e-11	10.5361	34556
105	Macular thickness at the outer nasal subfield (left)	Ophthalmic	27814	4	-0.0357404	2.91227e-11	10.5358	34610
154	ISOS-RPE thickness of outer subfield (left)	Ophthalmic	28526	2	-0.0362484	2.92416e-11	10.534	33640
67	Vertical cup to disc ratio (VCDR) (left)	Ophthalmic	27857	NA	-0.0394071	3.0434e-11	10.5166	28410
251	Macular thickness at the outer temporal subfield (left)	Ophthalmic	27818	4	-0.0357729	3.07709e-11	10.5119	34463
215	INL-RPE thickness of inner subfield (left)	Ophthalmic	28532	3	0.035772	3.08239e-11	10.5111	34462
179	Disc diameter after inverse rank normal transformation (left)	Ophthalmic	27851	NA	0.0391493	3.09281e-11	10.5096	28765
19	Intra-ocular pressure, corneal-compensated (left)	Ophthalmic	5262	-1	0.0356544	3.10436e-11	10.508	34679
12	Average ELM-ISOS thickness (left)	Ophthalmic	28520	1	-0.0362017	3.16264e-11	10.4999	33610
89	INL-RPE thickness of outer subfield (left)	Ophthalmic	28534	3	-0.0358936	3.17031e-11	10.4989	34186
213	Macular thickness at the inner nasal subfield (left)	Ophthalmic	27806	4	0.0356664	3.18748e-11	10.4966	34615
239	Average ELM-ISOS thickness (left)	Ophthalmic	28520	1	0.0361785	3.25533e-11	10.4874	33610
251	ELM-ISOS thickness of outer subfield (left)	Ophthalmic	28518	1	0.036164	3.37256e-11	10.472	33584
147	Vertical cup to disc ratio (VCDR) regressed and transformed (left)	Ophthalmic	27855	NA	-0.0393145	3.41313e-11	10.4668	28399
72	Average ISOS-RPE thickness (left)	Ophthalmic	28528	2	0.0360991	3.46785e-11	10.4599	33663
122	Average inner nuclear layer thickness (left)	Ophthalmic	28502	-1	0.0358639	3.50759e-11	10.455	34089
46	Macular thickness at the inner superior subfield (left)	Ophthalmic	27808	4	-0.0355757	3.51855e-11	10.4536	34639
67	Disc diameter after inverse rank normal transformation (left)	Ophthalmic	27851	NA	-0.0390259	3.56476e-11	10.448	28765
131	Vertical cup to disc ratio (VCDR) (left)	Ophthalmic	27857	NA	0.0392677	3.56927e-11	10.4474	28410
75	Macular thickness at the inner temporal subfield (left)	Ophthalmic	27810	4	-0.0355611	3.62842e-11	10.4403	34620
39	Vertical cup to disc ratio (VCDR) regressed and transformed (left)	Ophthalmic	27855	NA	0.0392361	3.73256e-11	10.428	28399
250	Mean of vertical disc diameter (left)	Ophthalmic	27853	NA	-0.0389842	4.0419e-11	10.3934	28665
182	Macular thickness at the inner superior subfield (left)	Ophthalmic	27808	4	0.0354647	4.0465e-11	10.3929	34639
168	avMSE	Ophthalmic	20261	NA	0.0353497	4.1985e-11	10.3769	34807
67	Vertical cup to disc ratio (VCDR) regressed and transformed (left)	Ophthalmic	27855	NA	-0.0391103	4.30744e-11	10.3658	28399
169	Macular thickness at the inner temporal subfield (left)	Ophthalmic	27810	4	-0.0354166	4.351e-11	10.3614	34620
247	INL-ELM thickness of the outer subfield (left)	Ophthalmic	28510	3	0.0356337	4.4399e-11	10.3526	34168
247	Retinal pigment epithelium thickness at central subfield (left)	Ophthalmic	27824	NA	0.0660146	4.5386e-11	10.3431	9932
149	Average inner nuclear layer thickness (left)	Ophthalmic	28502	-1	-0.0356314	4.68703e-11	10.3291	34089
18	Average ganglion cell-inner plexiform layer thickness (left)	Ophthalmic	28504	-1	-0.0356202	4.81787e-11	10.3171	34068
158	Mean of vertical disc diameter (left)	Ophthalmic	27853	NA	-0.0388292	4.82413e-11	10.3166	28665
39	Macular thickness at the central subfield (left)	Ophthalmic	27802	-1	-0.0352881	4.94114e-11	10.3062	34673
223	INL-ELM thickness of the outer subfield (left)	Ophthalmic	28510	3	0.0355411	4.98249e-11	10.3026	34168
122	Mean of vertical disc diameter (left)	Ophthalmic	27853	NA	0.0387947	5.01733e-11	10.2995	28665
131	INL-RPE thickness of inner subfield (left)	Ophthalmic	28532	3	0.0353746	5.07462e-11	10.2946	34462
87	Macular thickness at the inner temporal subfield (left)	Ophthalmic	27810	4	-0.035291	5.09228e-11	10.2931	34620
188	avMSE	Ophthalmic	20261	NA	0.0351946	5.10227e-11	10.2922	34807
24	Average retinal nerve fibre layer thickness (left)	Ophthalmic	28500	-1	-0.0356968	5.10191e-11	10.2923	33834
212	Average retinal nerve fibre layer thickness (left)	Ophthalmic	28500	-1	0.0356781	5.22159e-11	10.2822	33834
130	Overall macular thickness (left)	Ophthalmic	27800	4	0.0355165	5.33999e-11	10.2725	34108
9	Macular thickness at the inner nasal subfield (left)	Ophthalmic	27806	4	0.0352519	5.36409e-11	10.2705	34615
206	Average inner nuclear layer thickness (left)	Ophthalmic	28502	-1	-0.0355002	5.51609e-11	10.2584	34089
169	Macular thickness at the outer temporal subfield (left)	Ophthalmic	27818	4	-0.0353009	5.55894e-11	10.255	34463
148	Macular thickness at the central subfield (left)	Ophthalmic	27802	-1	-0.0351799	5.65707e-11	10.2474	34673
172	logMAR, final (left)	Ophthalmic	5208	-1	-0.0349961	5.69386e-11	10.2446	35028
101	avMSE	Ophthalmic	20261	NA	-0.0351016	5.73207e-11	10.2417	34807
167	Macular thickness at the outer superior subfield (left)	Ophthalmic	27816	4	0.0351984	6.03648e-11	10.2192	34534
126	logMAR, final (left)	Ophthalmic	5208	-1	-0.0349484	6.04446e-11	10.2186	35028
143	Macular thickness at the inner nasal subfield (left)	Ophthalmic	27806	4	-0.0351439	6.1379e-11	10.212	34615
207	INL-RPE thickness of inner subfield (left)	Ophthalmic	28532	3	0.0352195	6.15493e-11	10.2108	34462
165	Mean of vertical disc diameter (left)	Ophthalmic	27853	NA	-0.0386036	6.23329e-11	10.2053	28665
121	Macular thickness at the outer superior subfield (left)	Ophthalmic	27816	4	0.0351617	6.31851e-11	10.1994	34534
146	Average INL-RPE thickness (left)	Ophthalmic	28536	3	-0.0353336	6.34145e-11	10.1978	34193
206	Macular thickness at the outer superior subfield (left)	Ophthalmic	27816	4	-0.0351568	6.35708e-11	10.1967	34534
164	Macular thickness at the inner superior subfield (left)	Ophthalmic	27808	4	-0.0350901	6.46425e-11	10.1895	34639
46	INL-ELM thickness of the central subfield (left)	Ophthalmic	28506	3	-0.0350886	6.47634e-11	10.1887	34639
203	Macular thickness at the inner inferior subfield (left)	Ophthalmic	27804	4	0.0353137	6.49084e-11	10.1877	34195
177	Average INL-RPE thickness (left)	Ophthalmic	28536	3	0.0353029	6.58658e-11	10.1813	34193
24	Average ELM-ISOS thickness (left)	Ophthalmic	28520	1	0.0356001	6.6477e-11	10.1773	33610
95	INL-RPE thickness of central subfield (left)	Ophthalmic	28530	3	-0.0349694	6.74408e-11	10.1711	34811
14	Macular thickness at the inner inferior subfield (left)	Ophthalmic	27804	4	0.0352741	6.81675e-11	10.1664	34195
251	INL-ELM thickness of the outer subfield (left)	Ophthalmic	28510	3	-0.0352858	6.83535e-11	10.1652	34168
114	Average ELM-ISOS thickness (left)	Ophthalmic	28520	1	-0.035573	6.87129e-11	10.163	33610
15	ELM-ISOS thickness of outer subfield (left)	Ophthalmic	28518	1	0.0355786	6.94027e-11	10.1586	33584
49	INL-ELM thickness of the central subfield (left)	Ophthalmic	28506	3	-0.0350282	6.98112e-11	10.1561	34639
148	Average ISOS-RPE thickness (left)	Ophthalmic	28528	2	-0.0355217	7.07024e-11	10.1506	33663
141	Macular thickness at the inner nasal subfield (left)	Ophthalmic	27806	4	-0.0350193	7.16623e-11	10.1447	34615
165	Macular thickness at the inner superior subfield (left)	Ophthalmic	27808	4	0.034997	7.2574e-11	10.1392	34639
63	INL-ELM thickness of the outer subfield (left)	Ophthalmic	28510	3	-0.0352203	7.41071e-11	10.1301	34168
254	Macular thickness at the inner nasal subfield (left)	Ophthalmic	27806	4	0.0349711	7.60696e-11	10.1188	34615
38	Average inner nuclear layer thickness (left)	Ophthalmic	28502	-1	0.0352305	7.69397e-11	10.1138	34089
109	INL-RPE thickness of central subfield (left)	Ophthalmic	28530	3	-0.0348611	7.71652e-11	10.1126	34811
113	INL-RPE thickness of inner subfield (left)	Ophthalmic	28532	3	-0.0350169	7.91112e-11	10.1018	34462
233	Macular thickness at the inner nasal subfield (left)	Ophthalmic	27806	4	0.0349374	7.93194e-11	10.1006	34615
181	Average ganglion cell-inner plexiform layer thickness (left)	Ophthalmic	28504	-1	-0.0352153	7.94404e-11	10.1	34068
203	INL-ELM thickness of the central subfield (left)	Ophthalmic	28506	3	0.0349192	7.99192e-11	10.0973	34639
253	INL-ELM thickness of the inner subfield (left)	Ophthalmic	28508	3	0.0350272	8.09591e-11	10.0917	34405
124	INL-RPE thickness of outer subfield (left)	Ophthalmic	28534	3	0.0351297	8.19017e-11	10.0867	34186
190	Vertical cup to disc ratio (VCDR) regressed and transformed (left)	Ophthalmic	27855	NA	-0.0385383	8.21565e-11	10.0854	28399
254	Macular thickness at the inner inferior subfield (left)	Ophthalmic	27804	4	0.0351034	8.4118e-11	10.0751	34195
150	Macular thickness at the outer temporal subfield (left)	Ophthalmic	27818	4	0.0349632	8.44878e-11	10.0732	34463
172	Macular thickness at the outer nasal subfield (left)	Ophthalmic	27814	4	0.034887	8.46796e-11	10.0722	34610
143	Macular thickness at the outer temporal subfield (left)	Ophthalmic	27818	4	-0.0349426	8.66597e-11	10.0622	34463
151	Macular thickness at the inner inferior subfield (left)	Ophthalmic	27804	4	-0.0350615	8.85647e-11	10.0527	34195
128	ELM-ISOS thickness of central subfield (left)	Ophthalmic	28514	-1	-0.0348654	8.99447e-11	10.046	34556
54	Macular thickness at the outer inferior subfield (left)	Ophthalmic	27812	-1	-0.0350625	8.99687e-11	10.0459	34168
142	ISOS-RPE thickness of outer subfield (left)	Ophthalmic	28526	2	0.0353327	9.03788e-11	10.0439	33640
204	Average INL-ELM thickness (left)	Ophthalmic	28512	3	-0.0350409	9.23798e-11	10.0344	34168
105	INL-RPE thickness of outer subfield (left)	Ophthalmic	28534	3	-0.0350267	9.29465e-11	10.0318	34186
139	Macular thickness at the outer inferior subfield (left)	Ophthalmic	27812	-1	-0.0350333	9.3249e-11	10.0304	34168
87	INL-ELM thickness of the central subfield (left)	Ophthalmic	28506	3	-0.0347869	9.41153e-11	10.0263	34639
203	Overall macular thickness (left)	Ophthalmic	27800	4	0.0350546	9.43401e-11	10.0253	34108
33	Average ganglion cell-inner plexiform layer thickness (left)	Ophthalmic	28504	-1	0.0350677	9.51961e-11	10.0214	34068
190	Vertical cup to disc ratio (VCDR) (left)	Ophthalmic	27857	NA	-0.0383898	9.62008e-11	10.0168	28410
86	Macular thickness at the outer inferior subfield (left)	Ophthalmic	27812	-1	-0.0350051	9.65263e-11	10.0154	34168
24	Macular thickness at the inner temporal subfield (left)	Ophthalmic	27810	4	-0.03477	9.72417e-11	10.0121	34620
204	Macular thickness at the outer temporal subfield (left)	Ophthalmic	27818	4	-0.0348416	9.81379e-11	10.0082	34463
150	Macular thickness at the outer nasal subfield (left)	Ophthalmic	27814	4	0.0347658	9.8342e-11	10.0073	34610
96	Macular thickness at the outer inferior subfield (left)	Ophthalmic	27812	-1	0.0349743	1.0023e-10	9.999	34168
111	Average retinal nerve fibre layer thickness (left)	Ophthalmic	28500	-1	0.0351434	1.00608e-10	9.99737	33834
102	Macular thickness at the outer inferior subfield (left)	Ophthalmic	27812	-1	0.0349672	1.01113e-10	9.99519	34168
221	Macular thickness at the outer nasal subfield (left)	Ophthalmic	27814	4	0.0347395	1.01585e-10	9.99317	34610
8	Macular thickness at the outer temporal subfield (left)	Ophthalmic	27818	4	-0.0348102	1.02e-10	9.9914	34463
29	Average ganglion cell-inner plexiform layer thickness (left)	Ophthalmic	28504	-1	0.0349967	1.03829e-10	9.98368	34068
209	ISOS-RPE thickness of inner subfield (left)	Ophthalmic	28524	2	0.0350376	1.05108e-10	9.97836	33969
146	Average inner nuclear layer thickness (left)	Ophthalmic	28502	-1	-0.0349754	1.05178e-10	9.97807	34089
131	Overall macular thickness (left)	Ophthalmic	27800	4	0.0349581	1.06154e-10	9.97406	34108
188	Disc diameter after inverse rank normal transformation (left)	Ophthalmic	27851	NA	-0.0380634	1.06298e-10	9.97348	28765
151	INL-ELM thickness of the central subfield (left)	Ophthalmic	28506	3	-0.0346872	1.06416e-10	9.97299	34639
149	Vertical cup to disc ratio (VCDR) (left)	Ophthalmic	27857	NA	-0.0382942	1.07024e-10	9.97052	28410
29	Vertical cup to disc ratio (VCDR) (left)	Ophthalmic	27857	NA	-0.0382876	1.07817e-10	9.96731	28410
126	Average ganglion cell-inner plexiform layer thickness (left)	Ophthalmic	28504	-1	0.0349356	1.11861e-10	9.95132	34068
192	Macular thickness at the outer superior subfield (left)	Ophthalmic	27816	4	0.0346911	1.12984e-10	9.94698	34534
206	Macular thickness at the inner nasal subfield (left)	Ophthalmic	27806	4	-0.0346419	1.14189e-10	9.94238	34615
77	Disc diameter after inverse rank normal transformation (left)	Ophthalmic	27851	NA	0.037989	1.15537e-10	9.93728	28765
1	INL-RPE thickness of outer subfield (left)	Ophthalmic	28534	3	0.034826	1.18795e-10	9.9252	34186
68	ISOS-RPE thickness of central subfield (left)	Ophthalmic	28522	2	-0.0348319	1.21675e-10	9.9148	34136
128	Macular thickness at the outer inferior subfield (left)	Ophthalmic	27812	-1	0.0348123	1.22163e-10	9.91306	34168
227	Macular thickness at the inner inferior subfield (left)	Ophthalmic	27804	4	0.0347932	1.22963e-10	9.91023	34195
183	Disc diameter after inverse rank normal transformation (left)	Ophthalmic	27851	NA	0.0379055	1.26856e-10	9.89669	28765
207	Average retinal nerve fibre layer thickness (left)	Ophthalmic	28500	-1	-0.0349513	1.27043e-10	9.89605	33834
24	Average inner nuclear layer thickness (left)	Ophthalmic	28502	-1	-0.0348185	1.27325e-10	9.89509	34089
237	INL-ELM thickness of the central subfield (left)	Ophthalmic	28506	3	0.0345333	1.28557e-10	9.8909	34639
171	Macular thickness at the inner superior subfield (left)	Ophthalmic	27808	4	-0.034531	1.28913e-10	9.8897	34639
105	Average INL-ELM thickness (left)	Ophthalmic	28512	3	-0.0347619	1.29889e-10	9.88643	34168
174	avMSE	Ophthalmic	20261	NA	0.0344243	1.32661e-10	9.87726	34807
164	Macular thickness at the outer inferior subfield (left)	Ophthalmic	27812	-1	-0.0347276	1.3542e-10	9.86832	34168
61	Vertical cup to disc ratio (VCDR) (left)	Ophthalmic	27857	NA	-0.0380728	1.36888e-10	9.86363	28410
170	Macular thickness at the inner superior subfield (left)	Ophthalmic	27808	4	-0.0344466	1.4294e-10	9.84484	34639
221	Average ganglion cell-inner plexiform layer thickness (left)	Ophthalmic	28504	-1	0.034722	1.45019e-10	9.83857	34068
169	Macular thickness at the inner superior subfield (left)	Ophthalmic	27808	4	-0.0344306	1.45765e-10	9.83635	34639
68	Macular thickness at the inner nasal subfield (left)	Ophthalmic	27806	4	-0.0344352	1.47087e-10	9.83243	34615
148	Corneal resistance factor (left)	Ophthalmic	5265	0	-0.0344143	1.47528e-10	9.83113	34652
21	Macular thickness at the outer temporal subfield (left)	Ophthalmic	27818	4	0.0345057	1.4803e-10	9.82965	34463
247	Retinal pigment epithelium thickness at outer superior subfield (left)	Ophthalmic	27838	NA	0.0649812	1.49854e-10	9.82433	9699
221	Macular thickness at the outer inferior subfield (left)	Ophthalmic	27812	-1	0.0346082	1.5653e-10	9.8054	34168
86	Average INL-ELM thickness (left)	Ophthalmic	28512	3	-0.0346079	1.56596e-10	9.80522	34168
204	INL-RPE thickness of outer subfield (left)	Ophthalmic	28534	3	-0.0345938	1.5754e-10	9.80261	34186
112	Macular thickness at the outer inferior subfield (left)	Ophthalmic	27812	-1	-0.0345953	1.58998e-10	9.79861	34168
159	Average ganglion cell-inner plexiform layer thickness (left)	Ophthalmic	28504	-1	0.0346433	1.59523e-10	9.79718	34068
113	ISOS-RPE thickness of central subfield (left)	Ophthalmic	28522	2	-0.0345809	1.65e-10	9.78252	34136
41	logMAR, final (left)	Ophthalmic	5208	-1	0.0341294	1.66745e-10	9.77795	35028
112	INL-RPE thickness of central subfield (left)	Ophthalmic	28530	3	0.0342336	1.67136e-10	9.77693	34811
25	Macular thickness at the inner superior subfield (left)	Ophthalmic	27808	4	-0.0343138	1.68094e-10	9.77445	34639
253	Overall macular thickness (left)	Ophthalmic	27800	4	0.0345697	1.7014e-10	9.76919	34108
169	ELM-ISOS thickness of central subfield (left)	Ophthalmic	28514	-1	-0.0343389	1.71394e-10	9.766	34556
164	Macular thickness at the inner inferior subfield (left)	Ophthalmic	27804	4	-0.0345105	1.73291e-10	9.76122	34195
95	Mean of vertical disc diameter (left)	Ophthalmic	27853	NA	0.0376894	1.7355e-10	9.76058	28665
66	avMSE	Ophthalmic	20261	NA	0.0342028	1.73952e-10	9.75957	34807
92	Macular thickness at the outer inferior subfield (left)	Ophthalmic	27812	-1	0.034518	1.74588e-10	9.75799	34168
32	Overall macular thickness (left)	Ophthalmic	27800	4	-0.0345458	1.75116e-10	9.75667	34108
192	Average retinal nerve fibre layer thickness (left)	Ophthalmic	28500	-1	-0.034685	1.75191e-10	9.75649	33834
118	ELM-ISOS thickness of central subfield (left)	Ophthalmic	28514	-1	0.0342967	1.80413e-10	9.74373	34556
63	Average inner nuclear layer thickness (left)	Ophthalmic	28502	-1	-0.0344982	1.87622e-10	9.72672	34089
21	Vertical cup to disc ratio (VCDR) regressed and transformed (left)	Ophthalmic	27855	NA	-0.0377925	1.88066e-10	9.72569	28399
12	ELM-ISOS thickness of inner subfield (left)	Ophthalmic	28516	1	-0.0345276	1.92859e-10	9.71476	33986
184	Overall average retinal pigment epithelium thickness (left)	Ophthalmic	27822	-1	0.0343914	1.95892e-10	9.70798	34230
72	ISOS-RPE thickness of inner subfield (left)	Ophthalmic	28524	2	0.0345116	1.98644e-10	9.70192	33969
50	Macular thickness at the inner inferior subfield (left)	Ophthalmic	27804	4	-0.0343972	1.98709e-10	9.70178	34195
156	Average retinal nerve fibre layer thickness (left)	Ophthalmic	28500	-1	-0.0345764	1.99577e-10	9.69989	33834
81	Macular thickness at the inner superior subfield (left)	Ophthalmic	27808	4	-0.0341603	2.02552e-10	9.69346	34639
154	Macular thickness at the outer inferior subfield (left)	Ophthalmic	27812	-1	-0.0343733	2.07875e-10	9.6822	34168
128	ISOS-RPE thickness of central subfield (left)	Ophthalmic	28522	2	-0.0343893	2.07911e-10	9.68212	34136
80	Average INL-RPE thickness (left)	Ophthalmic	28536	3	-0.0343558	2.0911e-10	9.67962	34193
108	Average ganglion cell-inner plexiform layer thickness (left)	Ophthalmic	28504	-1	-0.0344076	2.11928e-10	9.67381	34068
236	INL-ELM thickness of the central subfield (left)	Ophthalmic	28506	3	-0.034111	2.15021e-10	9.66752	34639
142	Mean of vertical disc diameter (left)	Ophthalmic	27853	NA	-0.0374624	2.22976e-10	9.65174	28665
188	Average inner nuclear layer thickness (left)	Ophthalmic	28502	-1	0.0343526	2.23546e-10	9.65063	34089
150	Macular thickness at the outer inferior subfield (left)	Ophthalmic	27812	-1	0.034312	2.23771e-10	9.6502	34168
103	Mean of vertical disc diameter (left)	Ophthalmic	27853	NA	0.0374419	2.28069e-10	9.64193	28665
30	avMSE	Ophthalmic	20261	NA	-0.0339449	2.38004e-10	9.62342	34807
206	Macular thickness at the outer temporal subfield (left)	Ophthalmic	27818	4	-0.0341137	2.38029e-10	9.62337	34463
63	Average INL-RPE thickness (left)	Ophthalmic	28536	3	-0.0342437	2.39266e-10	9.62112	34193
9	Macular thickness at the inner inferior subfield (left)	Ophthalmic	27804	4	0.0342428	2.39252e-10	9.62114	34195
194	Average retinal nerve fibre layer thickness (left)	Ophthalmic	28500	-1	0.0344194	2.40831e-10	9.61829	33834
168	Macular thickness at the outer inferior subfield (left)	Ophthalmic	27812	-1	0.0342391	2.44234e-10	9.61219	34168
192	Macular thickness at the inner nasal subfield (left)	Ophthalmic	27806	4	0.0340111	2.46098e-10	9.60889	34615
75	Macular thickness at the inner superior subfield (left)	Ophthalmic	27808	4	-0.0339899	2.4892e-10	9.60394	34639
45	Disc diameter after inverse rank normal transformation (left)	Ophthalmic	27851	NA	0.0372969	2.49053e-10	9.60371	28765
148	Retinal pigment epithelium thickness at outer inferior subfield (left)	Ophthalmic	27834	NA	-0.0640865	2.5384e-10	9.59544	9722
74	Macular thickness at the inner inferior subfield (left)	Ophthalmic	27804	4	0.0341737	2.59913e-10	9.58517	34195
110	Disc diameter after inverse rank normal transformation (left)	Ophthalmic	27851	NA	0.0372575	2.60076e-10	9.5849	28765
120	INL-RPE thickness of inner subfield (left)	Ophthalmic	28532	3	0.034021	2.66268e-10	9.57468	34462
6	Macular thickness at the outer inferior subfield (left)	Ophthalmic	27812	-1	0.0341515	2.71242e-10	9.56664	34168
142	Macular thickness at the inner nasal subfield (left)	Ophthalmic	27806	4	0.0339226	2.73801e-10	9.56256	34615
50	Disc diameter after inverse rank normal transformation (left)	Ophthalmic	27851	NA	-0.0371826	2.82351e-10	9.54921	28765
244	Intra-ocular pressure, corneal-compensated (left)	Ophthalmic	5262	-1	0.0338457	2.89263e-10	9.53871	34679
23	ELM-ISOS thickness of outer subfield (left)	Ophthalmic	28518	1	0.0343864	2.91459e-10	9.53542	33584
163	Macular thickness at the inner inferior subfield (left)	Ophthalmic	27804	4	-0.0340689	2.94637e-10	9.53071	34195
58	Total macular volume (left)	Ophthalmic	27820	NA	0.0657717	2.97362e-10	9.52671	9158
33	ELM-ISOS thickness of outer subfield (left)	Ophthalmic	28518	1	-0.0343471	3.05325e-10	9.51524	33584
166	Overall average retinal pigment epithelium thickness (left)	Ophthalmic	27822	-1	-0.0339918	3.1638e-10	9.49979	34230
29	Average INL-ELM thickness (left)	Ophthalmic	28512	3	0.0340222	3.16544e-10	9.49957	34168
157	Average ganglion cell-inner plexiform layer thickness (left)	Ophthalmic	28504	-1	0.0340646	3.19367e-10	9.49571	34068
133	Macular thickness at the outer inferior subfield (left)	Ophthalmic	27812	-1	0.0340048	3.23174e-10	9.49056	34168
193	Average inner nuclear layer thickness (left)	Ophthalmic	28502	-1	-0.0340418	3.24068e-10	9.48936	34089
188	Macular thickness at the outer nasal subfield (left)	Ophthalmic	27814	4	0.0337739	3.28313e-10	9.48371	34610
137	avMSE	Ophthalmic	20261	NA	-0.0336354	3.45644e-10	9.46137	34807
47	ELM-ISOS thickness of outer subfield (left)	Ophthalmic	28518	1	-0.0342362	3.48025e-10	9.45839	33584
54	ELM-ISOS thickness of central subfield (left)	Ophthalmic	28514	-1	0.0337462	3.50274e-10	9.45559	34556
70	Average inner nuclear layer thickness (left)	Ophthalmic	28502	-1	-0.0339766	3.5018e-10	9.45571	34089
246	Vertical cup to disc ratio (VCDR) regressed and transformed (left)	Ophthalmic	27855	NA	0.0372208	3.51109e-10	9.45456	28399
110	Macular thickness at the central subfield (left)	Ophthalmic	27802	-1	-0.0336857	3.51732e-10	9.45379	34673
181	Macular thickness at the outer temporal subfield (left)	Ophthalmic	27818	4	-0.033784	3.53496e-10	9.45162	34463
62	Macular thickness at the outer nasal subfield (left)	Ophthalmic	27814	4	0.0337115	3.53766e-10	9.45128	34610
141	Macular thickness at the inner superior subfield (left)	Ophthalmic	27808	4	-0.0336878	3.57886e-10	9.44626	34639
34	Average ganglion cell-inner plexiform layer thickness (left)	Ophthalmic	28504	-1	-0.0339669	3.58676e-10	9.4453	34068
94	INL-ELM thickness of the outer subfield (left)	Ophthalmic	28510	3	-0.0339101	3.6172e-10	9.44163	34168
154	Average ISOS-RPE thickness (left)	Ophthalmic	28528	2	-0.0341576	3.64194e-10	9.43867	33663
178	Average retinal nerve fibre layer thickness (left)	Ophthalmic	28500	-1	-0.0340697	3.6485e-10	9.43789	33834
47	Retinal pigment epithelium thickness at outer temporal subfield (left)	Ophthalmic	27840	NA	0.0632368	3.66859e-10	9.4355	9806
59	Overall macular thickness (left)	Ophthalmic	27800	4	-0.0339235	3.68797e-10	9.43321	34108
230	INL-ELM thickness of the outer subfield (left)	Ophthalmic	28510	3	0.0338805	3.74634e-10	9.42639	34168
218	Average ganglion cell-inner plexiform layer thickness (left)	Ophthalmic	28504	-1	0.0339227	3.77981e-10	9.42253	34068
192	Average ELM-ISOS thickness (left)	Ophthalmic	28520	1	0.0341448	3.8163e-10	9.41836	33610
157	Macular thickness at the inner temporal subfield (left)	Ophthalmic	27810	4	0.0336412	3.82565e-10	9.4173	34620
38	Macular thickness at the inner superior subfield (left)	Ophthalmic	27808	4	0.0336162	3.89859e-10	9.40909	34639
244	Macular thickness at the inner temporal subfield (left)	Ophthalmic	27810	4	0.0336229	3.91035e-10	9.40778	34620
92	INL-RPE thickness of central subfield (left)	Ophthalmic	28530	3	-0.0335234	3.94371e-10	9.40409	34811
247	Retinal pigment epithelium thickness at outer temporal subfield (left)	Ophthalmic	27840	NA	0.063113	3.96949e-10	9.40127	9806
51	Macular thickness at the outer superior subfield (left)	Ophthalmic	27816	4	-0.0336486	3.98593e-10	9.39947	34534
155	Macular thickness at the inner superior subfield (left)	Ophthalmic	27808	4	-0.0335873	4.03503e-10	9.39415	34639
39	Average ELM-ISOS thickness (left)	Ophthalmic	28520	1	0.0340889	4.07556e-10	9.38981	33610
179	Mean of vertical disc diameter (left)	Ophthalmic	27853	NA	0.0369064	4.09456e-10	9.38779	28665
62	ELM-ISOS thickness of central subfield (left)	Ophthalmic	28514	-1	-0.0336111	4.11536e-10	9.38559	34556
215	INL-ELM thickness of the inner subfield (left)	Ophthalmic	28508	3	0.0336791	4.14293e-10	9.38269	34405
83	Macular thickness at the outer nasal subfield (left)	Ophthalmic	27814	4	0.0335752	4.16333e-10	9.38056	34610
33	Overall macular thickness (left)	Ophthalmic	27800	4	0.0338101	4.21838e-10	9.37485	34108
2	Mean of vertical disc diameter (left)	Ophthalmic	27853	NA	-0.0368737	4.24211e-10	9.37242	28665
135	INL-ELM thickness of the outer subfield (left)	Ophthalmic	28510	3	0.0337735	4.25309e-10	9.3713	34168
104	Macular thickness at the outer temporal subfield (left)	Ophthalmic	27818	4	-0.0336257	4.26829e-10	9.36975	34463
230	INL-RPE thickness of central subfield (left)	Ophthalmic	28530	3	-0.0334455	4.32906e-10	9.36361	34811
25	Macular thickness at the inner inferior subfield (left)	Ophthalmic	27804	4	-0.0337301	4.40698e-10	9.35586	34195
36	Macular thickness at the inner temporal subfield (left)	Ophthalmic	27810	4	0.0335091	4.47788e-10	9.34893	34620
104	Vertical cup to disc ratio (VCDR) regressed and transformed (left)	Ophthalmic	27855	NA	0.0369785	4.56193e-10	9.34085	28399
149	Average ELM-ISOS thickness (left)	Ophthalmic	28520	1	0.0339847	4.60527e-10	9.33675	33610
148	ELM-ISOS thickness of central subfield (left)	Ophthalmic	28514	-1	-0.0334866	4.772e-10	9.3213	34556
50	Average retinal nerve fibre layer thickness (left)	Ophthalmic	28500	-1	-0.0338324	4.82529e-10	9.31648	33834
116	Intra-ocular pressure, corneal-compensated (left)	Ophthalmic	5262	-1	0.0333932	4.9689e-10	9.30374	34679
204	Average INL-RPE thickness (left)	Ophthalmic	28536	3	-0.0336161	5.04799e-10	9.29688	34193
23	Macular thickness at the inner superior subfield (left)	Ophthalmic	27808	4	-0.0333931	5.08394e-10	9.2938	34639
128	Macular thickness at the inner nasal subfield (left)	Ophthalmic	27806	4	-0.0334004	5.1102e-10	9.29156	34615
149	Vertical cup to disc ratio (VCDR) regressed and transformed (left)	Ophthalmic	27855	NA	-0.0368638	5.16089e-10	9.28728	28399
23	INL-ELM thickness of the inner subfield (left)	Ophthalmic	28508	3	-0.0334829	5.22727e-10	9.28173	34405
56	Macular thickness at the inner inferior subfield (left)	Ophthalmic	27804	4	-0.0335781	5.2734e-10	9.27791	34195
86	Overall macular thickness (left)	Ophthalmic	27800	4	-0.0336032	5.38433e-10	9.26887	34108
90	Macular thickness at the central subfield (left)	Ophthalmic	27802	-1	0.0333209	5.43257e-10	9.265	34673
94	Average INL-RPE thickness (left)	Ophthalmic	28536	3	-0.0335386	5.53033e-10	9.25725	34193
206	INL-ELM thickness of the central subfield (left)	Ophthalmic	28506	3	-0.0333081	5.62316e-10	9.25002	34639
82	INL-ELM thickness of the inner subfield (left)	Ophthalmic	28508	3	-0.0334081	5.70983e-10	9.24338	34405
131	ISOS-RPE thickness of central subfield (left)	Ophthalmic	28522	2	0.0335342	5.74514e-10	9.2407	34136
194	INL-RPE thickness of outer subfield (left)	Ophthalmic	28534	3	-0.0334785	5.95962e-10	9.22478	34186
142	ELM-ISOS thickness of inner subfield (left)	Ophthalmic	28516	1	0.0335698	6.00885e-10	9.22121	33986
218	Macular thickness at the outer nasal subfield (left)	Ophthalmic	27814	4	0.0332651	6.01442e-10	9.22081	34610
135	INL-RPE thickness of outer subfield (left)	Ophthalmic	28534	3	0.0334377	6.25128e-10	9.20403	34186
56	Vertical cup to disc ratio (VCDR) regressed and transformed (left)	Ophthalmic	27855	NA	-0.0366825	6.26752e-10	9.2029	28399
144	Macular thickness at the outer superior subfield (left)	Ophthalmic	27816	4	0.0332663	6.27042e-10	9.2027	34534
90	Average retinal nerve fibre layer thickness (left)	Ophthalmic	28500	-1	-0.0336054	6.29374e-10	9.20109	33834
96	logMAR, final (left)	Ophthalmic	5208	-1	0.0330137	6.40094e-10	9.19376	35028
129	INL-ELM thickness of the central subfield (left)	Ophthalmic	28506	3	-0.0331945	6.43044e-10	9.19176	34639
32	INL-ELM thickness of the outer subfield (left)	Ophthalmic	28510	3	-0.0334114	6.51414e-10	9.18614	34168
202	Average ganglion cell-inner plexiform layer thickness (left)	Ophthalmic	28504	-1	0.0334554	6.55221e-10	9.18361	34068
110	Macular thickness at the outer temporal subfield (left)	Ophthalmic	27818	4	0.0332488	6.66406e-10	9.17626	34463
108	Macular thickness at the outer superior subfield (left)	Ophthalmic	27816	4	-0.0332133	6.67428e-10	9.1756	34534
25	Macular thickness at the inner nasal subfield (left)	Ophthalmic	27806	4	-0.0331705	6.70546e-10	9.17357	34615
178	Vertical cup to disc ratio (VCDR) (left)	Ophthalmic	27857	NA	0.0365905	6.86302e-10	9.16348	28410
110	Mean of vertical disc diameter (left)	Ophthalmic	27853	NA	0.0364255	6.87711e-10	9.16259	28665
176	Disc diameter after inverse rank normal transformation (left)	Ophthalmic	27851	NA	-0.0363565	6.9196e-10	9.15992	28765
233	Macular thickness at the outer temporal subfield (left)	Ophthalmic	27818	4	0.0332076	6.99466e-10	9.15523	34463
237	ELM-ISOS thickness of central subfield (left)	Ophthalmic	28514	-1	0.0331505	7.09796e-10	9.14887	34556
127	Average ELM-ISOS thickness (left)	Ophthalmic	28520	1	-0.0336065	7.15578e-10	9.14534	33610
96	Macular thickness at the outer superior subfield (left)	Ophthalmic	27816	4	-0.0331374	7.29731e-10	9.13684	34534
230	Macular thickness at the central subfield (left)	Ophthalmic	27802	-1	0.0330411	7.55848e-10	9.12157	34673
137	Average ganglion cell-inner plexiform layer thickness (left)	Ophthalmic	28504	-1	-0.0333305	7.58034e-10	9.12031	34068
12	Disc diameter after inverse rank normal transformation (left)	Ophthalmic	27851	NA	-0.0362459	7.79043e-10	9.10844	28765
72	ISOS-RPE thickness of outer subfield (left)	Ophthalmic	28526	2	0.0335012	7.94497e-10	9.09991	33640
188	Average ganglion cell-inner plexiform layer thickness (left)	Ophthalmic	28504	-1	0.0332609	8.2202e-10	9.08512	34068
23	Average ganglion cell-inner plexiform layer thickness (left)	Ophthalmic	28504	-1	-0.0332589	8.23934e-10	9.08411	34068
140	Macular thickness at the inner temporal subfield (left)	Ophthalmic	27810	4	-0.0329817	8.34813e-10	9.07841	34620
109	INL-ELM thickness of the central subfield (left)	Ophthalmic	28506	3	-0.0329679	8.39411e-10	9.07603	34639
195	INL-ELM thickness of the inner subfield (left)	Ophthalmic	28508	3	0.0330727	8.4638e-10	9.07243	34405
119	Average ganglion cell-inner plexiform layer thickness (left)	Ophthalmic	28504	-1	-0.0332078	8.74354e-10	9.05831	34068
15	Average ELM-ISOS thickness (left)	Ophthalmic	28520	1	0.0334157	8.92193e-10	9.04954	33610
181	Overall macular thickness (left)	Ophthalmic	27800	4	-0.0331605	9.0312e-10	9.04425	34108
200	Average ELM-ISOS thickness (left)	Ophthalmic	28520	1	-0.0333894	9.19649e-10	9.03638	33610
93	logMAR, final (left)	Ophthalmic	5208	-1	-0.0326963	9.31185e-10	9.03096	35028
226	INL-RPE thickness of central subfield (left)	Ophthalmic	28530	3	-0.0327865	9.43759e-10	9.02514	34811
39	Overall macular thickness (left)	Ophthalmic	27800	4	-0.0331225	9.43811e-10	9.02512	34108
12	ELM-ISOS thickness of outer subfield (left)	Ophthalmic	28518	1	-0.0333583	9.67361e-10	9.01441	33584
32	Average INL-ELM thickness (left)	Ophthalmic	28512	3	-0.0330465	9.96564e-10	9.00149	34168
18	Average inner nuclear layer thickness (left)	Ophthalmic	28502	-1	-0.0330833	9.98242e-10	9.00076	34089
227	Macular thickness at the inner nasal subfield (left)	Ophthalmic	27806	4	0.0328212	1.00991e-09	8.99572	34615
11	Average INL-ELM thickness (left)	Ophthalmic	28512	3	-0.0330309	1.01481e-09	8.99361	34168
57	Average ELM-ISOS thickness (left)	Ophthalmic	28520	1	-0.033291	1.0299e-09	8.9872	33610
154	Average INL-RPE thickness (left)	Ophthalmic	28536	3	-0.032994	1.04439e-09	8.98114	34193
234	avMSE	Ophthalmic	20261	NA	-0.0326881	1.06134e-09	8.97415	34807
238	INL-ELM thickness of the outer subfield (left)	Ophthalmic	28510	3	-0.0329919	1.0617e-09	8.974	34168
171	Macular thickness at the inner inferior subfield (left)	Ophthalmic	27804	4	-0.0329727	1.06927e-09	8.97091	34195
243	INL-ELM thickness of the central subfield (left)	Ophthalmic	28506	3	-0.0327595	1.0709e-09	8.97025	34639
26	Mean of vertical disc diameter (left)	Ophthalmic	27853	NA	0.0359842	1.10054e-09	8.95839	28665
255	Disc diameter after inverse rank normal transformation (left)	Ophthalmic	27851	NA	-0.0359206	1.10178e-09	8.95791	28765
240	avMSE	Ophthalmic	20261	NA	0.0326467	1.11381e-09	8.95319	34807
203	Macular thickness at the inner superior subfield (left)	Ophthalmic	27808	4	0.0327233	1.11698e-09	8.95196	34639
232	Macular thickness at the outer nasal subfield (left)	Ophthalmic	27814	4	-0.0327362	1.11803e-09	8.95154	34610
234	Vertical cup to disc ratio (VCDR) regressed and transformed (left)	Ophthalmic	27855	NA	0.0361309	1.12555e-09	8.94864	28399
57	INL-RPE thickness of central subfield (left)	Ophthalmic	28530	3	0.0326147	1.15364e-09	8.93793	34811
78	Macular thickness at the outer inferior subfield (left)	Ophthalmic	27812	-1	0.0329119	1.16449e-09	8.93387	34168
127	ELM-ISOS thickness of outer subfield (left)	Ophthalmic	28518	1	-0.0331894	1.17429e-09	8.93023	33584
242	Macular thickness at the central subfield (left)	Ophthalmic	27802	-1	0.0326347	1.21531e-09	8.91531	34673
46	Macular thickness at the inner inferior subfield (left)	Ophthalmic	27804	4	-0.0328422	1.24324e-09	8.90544	34195
118	Macular thickness at the inner temporal subfield (left)	Ophthalmic	27810	4	0.0326371	1.24756e-09	8.90394	34620
151	Overall macular thickness (left)	Ophthalmic	27800	4	-0.0328724	1.26003e-09	8.89962	34108
207	Overall macular thickness (left)	Ophthalmic	27800	4	0.0328704	1.26303e-09	8.89859	34108
172	Macular thickness at the inner nasal subfield (left)	Ophthalmic	27806	4	0.0326286	1.26336e-09	8.89847	34615
168	Average INL-ELM thickness (left)	Ophthalmic	28512	3	0.0328405	1.26446e-09	8.8981	34168
72	Macular thickness at the outer nasal subfield (left)	Ophthalmic	27814	4	0.032591	1.32326e-09	8.87836	34610
178	INL-RPE thickness of central subfield (left)	Ophthalmic	28530	3	-0.032495	1.32609e-09	8.87743	34811
144	Macular thickness at the outer temporal subfield (left)	Ophthalmic	27818	4	0.0326531	1.33448e-09	8.87469	34463
164	Macular thickness at the outer superior subfield (left)	Ophthalmic	27816	4	-0.0326153	1.34101e-09	8.87257	34534
81	Vertical cup to disc ratio (VCDR) (left)	Ophthalmic	27857	NA	-0.0359518	1.34892e-09	8.87001	28410
27	Macular thickness at the outer inferior subfield (left)	Ophthalmic	27812	-1	-0.0327724	1.36766e-09	8.86402	34168
146	Macular thickness at the outer nasal subfield (left)	Ophthalmic	27814	4	-0.0325617	1.36894e-09	8.86362	34610
139	Macular thickness at the inner inferior subfield (left)	Ophthalmic	27804	4	-0.0327586	1.36897e-09	8.86361	34195
207	Average INL-RPE thickness (left)	Ophthalmic	28536	3	0.0327549	1.37635e-09	8.86127	34193
131	INL-ELM thickness of the inner subfield (left)	Ophthalmic	28508	3	0.0326435	1.3928e-09	8.85611	34405
249	Overall macular thickness (left)	Ophthalmic	27800	4	0.0327771	1.40597e-09	8.85202	34108
123	ELM-ISOS thickness of outer subfield (left)	Ophthalmic	28518	1	-0.0330256	1.41575e-09	8.84901	33584
15	Average retinal nerve fibre layer thickness (left)	Ophthalmic	28500	-1	0.0329013	1.41919e-09	8.84796	33834
148	ISOS-RPE thickness of central subfield (left)	Ophthalmic	28522	2	-0.0327551	1.41979e-09	8.84777	34136
29	Overall macular thickness (left)	Ophthalmic	27800	4	0.032762	1.43054e-09	8.8445	34108
59	Macular thickness at the central subfield (left)	Ophthalmic	27802	-1	0.0324878	1.44096e-09	8.84135	34673
184	INL-RPE thickness of outer subfield (left)	Ophthalmic	28534	3	0.0327129	1.44997e-09	8.83864	34186
192	Average ISOS-RPE thickness (left)	Ophthalmic	28528	2	0.0329608	1.45839e-09	8.83613	33663
198	Average inner nuclear layer thickness (left)	Ophthalmic	28502	-1	0.0327388	1.48459e-09	8.82839	34089
174	Average retinal nerve fibre layer thickness (left)	Ophthalmic	28500	-1	-0.0328534	1.499e-09	8.8242	33834
137	Average inner nuclear layer thickness (left)	Ophthalmic	28502	-1	-0.03272	1.51683e-09	8.81906	34089
5	ELM-ISOS thickness of central subfield (left)	Ophthalmic	28514	-1	-0.0324822	1.54529e-09	8.81099	34556
184	ELM-ISOS thickness of outer subfield (left)	Ophthalmic	28518	1	-0.032931	1.57668e-09	8.80226	33584
210	Average ganglion cell-inner plexiform layer thickness (left)	Ophthalmic	28504	-1	0.0326814	1.6038e-09	8.79485	34068
129	avMSE	Ophthalmic	20261	NA	0.0323288	1.61112e-09	8.79287	34807
45	Average retinal nerve fibre layer thickness (left)	Ophthalmic	28500	-1	-0.0327742	1.64073e-09	8.78496	33834
166	Macular thickness at the outer inferior subfield (left)	Ophthalmic	27812	-1	-0.0326105	1.64665e-09	8.7834	34168
72	Average INL-RPE thickness (left)	Ophthalmic	28536	3	0.0325921	1.65893e-09	8.78017	34193
56	Vertical cup to disc ratio (VCDR) (left)	Ophthalmic	27857	NA	-0.0357423	1.67951e-09	8.77482	28410
139	Macular thickness at the inner temporal subfield (left)	Ophthalmic	27810	4	-0.0323748	1.68933e-09	8.77228	34620
233	ELM-ISOS thickness of central subfield (left)	Ophthalmic	28514	-1	0.0324	1.69867e-09	8.76989	34556
82	Average INL-ELM thickness (left)	Ophthalmic	28512	3	-0.0325833	1.69885e-09	8.76985	34168
136	ISOS-RPE thickness of central subfield (left)	Ophthalmic	28522	2	-0.0325989	1.69804e-09	8.77005	34136
146	Average INL-ELM thickness (left)	Ophthalmic	28512	3	-0.0325748	1.7154e-09	8.76564	34168
74	Vertical cup to disc ratio (VCDR) (left)	Ophthalmic	27857	NA	-0.0357221	1.71523e-09	8.76568	28410
76	Macular thickness at the inner nasal subfield (left)	Ophthalmic	27806	4	-0.0323487	1.74567e-09	8.75804	34615
125	INL-ELM thickness of the inner subfield (left)	Ophthalmic	28508	3	-0.0324262	1.78813e-09	8.7476	34405
165	avMSE	Ophthalmic	20261	NA	-0.0322358	1.79368e-09	8.74625	34807
227	INL-RPE thickness of central subfield (left)	Ophthalmic	28530	3	0.0322162	1.83073e-09	8.73738	34811
87	Overall macular thickness (left)	Ophthalmic	27800	4	-0.0325373	1.8498e-09	8.73287	34108
86	Average ganglion cell-inner plexiform layer thickness (left)	Ophthalmic	28504	-1	-0.032553	1.85706e-09	8.73117	34068
149	Average retinal nerve fibre layer thickness (left)	Ophthalmic	28500	-1	0.0326553	1.87826e-09	8.72624	33834
155	ELM-ISOS thickness of central subfield (left)	Ophthalmic	28514	-1	-0.0323086	1.88657e-09	8.72433	34556
139	Average ELM-ISOS thickness (left)	Ophthalmic	28520	1	0.0327553	1.89656e-09	8.72203	33610
89	Average INL-RPE thickness (left)	Ophthalmic	28536	3	-0.0324712	1.90473e-09	8.72017	34193
166	logMAR, final (left)	Ophthalmic	5208	-1	0.0320302	2.02207e-09	8.6942	35028
200	INL-ELM thickness of the central subfield (left)	Ophthalmic	28506	3	0.0322025	2.03823e-09	8.69075	34639
244	INL-RPE thickness of outer subfield (left)	Ophthalmic	28534	3	0.0324022	2.06841e-09	8.68436	34186
23	INL-RPE thickness of inner subfield (left)	Ophthalmic	28532	3	-0.0322616	2.09377e-09	8.67907	34462
104	Vertical cup to disc ratio (VCDR) (left)	Ophthalmic	27857	NA	0.0355299	2.09473e-09	8.67887	28410
125	Macular thickness at the inner superior subfield (left)	Ophthalmic	27808	4	-0.0321622	2.1346e-09	8.67068	34639
72	ISOS-RPE thickness of central subfield (left)	Ophthalmic	28522	2	0.0323712	2.20103e-09	8.65737	34136
81	Macular thickness at the inner temporal subfield (left)	Ophthalmic	27810	4	-0.0321279	2.24251e-09	8.64927	34620
129	Overall macular thickness (left)	Ophthalmic	27800	4	0.0323656	2.24867e-09	8.64807	34108
223	Average retinal nerve fibre layer thickness (left)	Ophthalmic	28500	-1	0.0324891	2.26705e-09	8.64454	33834
8	Macular thickness at the outer superior subfield (left)	Ophthalmic	27816	4	-0.0321312	2.33841e-09	8.63108	34534
137	Macular thickness at the inner temporal subfield (left)	Ophthalmic	27810	4	-0.0320844	2.35678e-09	8.62768	34620
139	ELM-ISOS thickness of outer subfield (left)	Ophthalmic	28518	1	0.0325671	2.37841e-09	8.62371	33584
119	Macular thickness at the inner inferior subfield (left)	Ophthalmic	27804	4	-0.0322689	2.39496e-09	8.6207	34195
74	Vertical cup to disc ratio (VCDR) regressed and transformed (left)	Ophthalmic	27855	NA	-0.0354009	2.41122e-09	8.61776	28399
171	Macular thickness at the inner temporal subfield (left)	Ophthalmic	27810	4	-0.0320624	2.41672e-09	8.61677	34620
244	Average INL-RPE thickness (left)	Ophthalmic	28536	3	0.0322551	2.43543e-09	8.61342	34193
213	INL-RPE thickness of inner subfield (left)	Ophthalmic	28532	3	0.0321175	2.46743e-09	8.60775	34462
194	Average INL-RPE thickness (left)	Ophthalmic	28536	3	-0.0322392	2.47948e-09	8.60564	34193
97	INL-RPE thickness of inner subfield (left)	Ophthalmic	28532	3	-0.0321008	2.5148e-09	8.5995	34462
142	Disc diameter after inverse rank normal transformation (left)	Ophthalmic	27851	NA	-0.0351279	2.53236e-09	8.59647	28765
219	Macular thickness at the inner temporal subfield (left)	Ophthalmic	27810	4	-0.0320015	2.5903e-09	8.58665	34620
208	ELM-ISOS thickness of central subfield (left)	Ophthalmic	28514	-1	-0.03203	2.5937e-09	8.58608	34556
125	Macular thickness at the central subfield (left)	Ophthalmic	27802	-1	-0.0319706	2.60931e-09	8.58347	34673
198	avMSE	Ophthalmic	20261	NA	0.0318942	2.65386e-09	8.57612	34807
92	Average retinal nerve fibre layer thickness (left)	Ophthalmic	28500	-1	-0.0323477	2.65888e-09	8.5753	33834
50	Macular thickness at the outer inferior subfield (left)	Ophthalmic	27812	-1	-0.032174	2.70518e-09	8.5678	34168
206	Overall macular thickness (left)	Ophthalmic	27800	4	-0.0321944	2.72936e-09	8.56394	34108
92	ELM-ISOS thickness of outer subfield (left)	Ophthalmic	28518	1	-0.0324415	2.73835e-09	8.56251	33584
217	avMSE	Ophthalmic	20261	NA	0.0318284	2.86072e-09	8.54352	34807
67	Macular thickness at the inner superior subfield (left)	Ophthalmic	27808	4	-0.0318943	2.89732e-09	8.538	34639
178	Macular thickness at the inner temporal subfield (left)	Ophthalmic	27810	4	-0.0318927	2.9313e-09	8.53294	34620
100	Macular thickness at the inner superior subfield (left)	Ophthalmic	27808	4	0.0318799	2.94494e-09	8.53092	34639
129	ELM-ISOS thickness of central subfield (left)	Ophthalmic	28514	-1	-0.0319154	2.95396e-09	8.52959	34556
120	Macular thickness at the central subfield (left)	Ophthalmic	27802	-1	-0.0318477	3.00071e-09	8.52278	34673
49	INL-RPE thickness of central subfield (left)	Ophthalmic	28530	3	-0.0317834	3.00465e-09	8.52221	34811
43	INL-ELM thickness of the central subfield (left)	Ophthalmic	28506	3	0.0318575	3.02063e-09	8.5199	34639
247	Intra-ocular pressure, corneal-compensated (left)	Ophthalmic	5262	-1	-0.0318347	3.03596e-09	8.5177	34679
25	Macular thickness at the central subfield (left)	Ophthalmic	27802	-1	0.0318346	3.04569e-09	8.51631	34673
192	INL-ELM thickness of the inner subfield (left)	Ophthalmic	28508	3	0.0319458	3.08915e-09	8.51016	34405
223	INL-RPE thickness of outer subfield (left)	Ophthalmic	28534	3	0.0320304	3.15056e-09	8.50161	34186
25	Average ganglion cell-inner plexiform layer thickness (left)	Ophthalmic	28504	-1	-0.0320831	3.16021e-09	8.50028	34068
212	INL-ELM thickness of the outer subfield (left)	Ophthalmic	28510	3	-0.0320275	3.19104e-09	8.49607	34168
95	Macular thickness at the inner superior subfield (left)	Ophthalmic	27808	4	-0.0317838	3.28379e-09	8.48363	34639
176	avMSE	Ophthalmic	20261	NA	-0.0317022	3.30201e-09	8.48122	34807
59	ELM-ISOS thickness of outer subfield (left)	Ophthalmic	28518	1	-0.032265	3.33526e-09	8.47687	33584
47	Mean of vertical disc diameter (left)	Ophthalmic	27853	NA	0.0349147	3.36224e-09	8.47337	28665
140	avMSE	Ophthalmic	20261	NA	-0.0316817	3.37958e-09	8.47114	34807
240	INL-RPE thickness of outer subfield (left)	Ophthalmic	28534	3	0.0319672	3.38262e-09	8.47075	34186
50	Macular thickness at the outer temporal subfield (left)	Ophthalmic	27818	4	-0.031832	3.40786e-09	8.46752	34463
147	Mean of vertical disc diameter (left)	Ophthalmic	27853	NA	-0.0348888	3.45286e-09	8.46182	28665
182	Macular thickness at the inner nasal subfield (left)	Ophthalmic	27806	4	0.0317486	3.46002e-09	8.46092	34615
203	Macular thickness at the outer superior subfield (left)	Ophthalmic	27816	4	0.0317841	3.46658e-09	8.4601	34534
46	Macular thickness at the inner nasal subfield (left)	Ophthalmic	27806	4	-0.0317199	3.57417e-09	8.44682	34615
101	Average inner nuclear layer thickness (left)	Ophthalmic	28502	-1	-0.0319535	3.61443e-09	8.44196	34089
51	Mean of vertical disc diameter (left)	Ophthalmic	27853	NA	-0.0348369	3.64195e-09	8.43867	28665
216	Average retinal nerve fibre layer thickness (left)	Ophthalmic	28500	-1	0.032055	3.69029e-09	8.43294	33834
5	ISOS-RPE thickness of central subfield (left)	Ophthalmic	28522	2	-0.0319126	3.69186e-09	8.43275	34136
251	Average inner nuclear layer thickness (left)	Ophthalmic	28502	-1	-0.031931	3.70671e-09	8.43101	34089
1	Average INL-RPE thickness (left)	Ophthalmic	28536	3	0.0318597	3.80234e-09	8.41995	34193
110	Macular thickness at the inner temporal subfield (left)	Ophthalmic	27810	4	0.0316521	3.8481e-09	8.41475	34620
226	Average ganglion cell-inner plexiform layer thickness (left)	Ophthalmic	28504	-1	-0.0319044	3.86106e-09	8.41329	34068
47	logMAR, final (left)	Ophthalmic	5208	-1	-0.0314617	3.8725e-09	8.41201	35028
52	Macular thickness at the outer nasal subfield (left)	Ophthalmic	27814	4	0.0316259	3.98352e-09	8.39973	34610
26	Macular thickness at the inner inferior subfield (left)	Ophthalmic	27804	4	0.0318132	4.00135e-09	8.39779	34195
118	Macular thickness at the inner superior subfield (left)	Ophthalmic	27808	4	0.031597	4.05479e-09	8.39203	34639
23	Average inner nuclear layer thickness (left)	Ophthalmic	28502	-1	-0.0318283	4.15757e-09	8.38116	34089
24	INL-RPE thickness of central subfield (left)	Ophthalmic	28530	3	-0.0314939	4.17064e-09	8.3798	34811
178	INL-ELM thickness of the central subfield (left)	Ophthalmic	28506	3	-0.0315618	4.21827e-09	8.37487	34639
89	INL-ELM thickness of the outer subfield (left)	Ophthalmic	28510	3	-0.0317622	4.29574e-09	8.36696	34168
25	Macular thickness at the outer nasal subfield (left)	Ophthalmic	27814	4	-0.0315388	4.39359e-09	8.35718	34610
238	Average INL-ELM thickness (left)	Ophthalmic	28512	3	-0.0317354	4.42605e-09	8.35398	34168
22	Average retinal nerve fibre layer thickness (left)	Ophthalmic	28500	-1	-0.0318885	4.44158e-09	8.35246	33834
61	Macular thickness at the outer nasal subfield (left)	Ophthalmic	27814	4	0.0315211	4.48171e-09	8.34856	34610
199	ELM-ISOS thickness of outer subfield (left)	Ophthalmic	28518	1	0.031996	4.49529e-09	8.34724	33584
63	INL-RPE thickness of outer subfield (left)	Ophthalmic	28534	3	-0.0317096	4.51324e-09	8.34551	34186
148	Macular thickness at the inner temporal subfield (left)	Ophthalmic	27810	4	-0.0315099	4.5155e-09	8.34529	34620
168	INL-ELM thickness of the outer subfield (left)	Ophthalmic	28510	3	0.031691	4.65078e-09	8.33247	34168
46	Vertical cup to disc ratio (VCDR) regressed and transformed (left)	Ophthalmic	27855	NA	0.0347498	4.69757e-09	8.32813	28399
21	Macular thickness at the outer superior subfield (left)	Ophthalmic	27816	4	0.0315139	4.69699e-09	8.32818	34534
82	INL-ELM thickness of the outer subfield (left)	Ophthalmic	28510	3	-0.0316699	4.76114e-09	8.32229	34168
68	Intra-ocular pressure, Goldmann-correlated (left)	Ophthalmic	5263	0	0.0314693	4.82506e-09	8.3165	34579
80	logMAR, final (left)	Ophthalmic	5208	-1	0.0312518	4.90854e-09	8.30905	35028
202	ELM-ISOS thickness of outer subfield (left)	Ophthalmic	28518	1	-0.0319129	4.92722e-09	8.3074	33584
239	Macular thickness at the outer temporal subfield (left)	Ophthalmic	27818	4	-0.0314787	5.06524e-09	8.2954	34463
44	Macular thickness at the central subfield (left)	Ophthalmic	27802	-1	0.0313795	5.0869e-09	8.29355	34673
34	Average ELM-ISOS thickness (left)	Ophthalmic	28520	1	0.0318276	5.33948e-09	8.2725	33610
30	Macular thickness at the outer temporal subfield (left)	Ophthalmic	27818	4	-0.0314245	5.38081e-09	8.26915	34463
5	Macular thickness at the outer inferior subfield (left)	Ophthalmic	27812	-1	-0.0315541	5.41503e-09	8.2664	34168
209	ISOS-RPE thickness of central subfield (left)	Ophthalmic	28522	2	0.0315446	5.56297e-09	8.25469	34136
246	Vertical cup to disc ratio (VCDR) (left)	Ophthalmic	27857	NA	0.0345736	5.5773e-09	8.25358	28410
101	Macular thickness at the inner superior subfield (left)	Ophthalmic	27808	4	-0.0312998	5.65699e-09	8.24741	34639
255	Mean of vertical disc diameter (left)	Ophthalmic	27853	NA	-0.0344033	5.67036e-09	8.24639	28665
235	Average inner nuclear layer thickness (left)	Ophthalmic	28502	-1	0.0315349	5.75946e-09	8.23962	34089
21	Macular thickness at the inner temporal subfield (left)	Ophthalmic	27810	4	0.0312863	5.7977e-09	8.23674	34620
144	Vertical cup to disc ratio (VCDR) regressed and transformed (left)	Ophthalmic	27855	NA	-0.0345323	5.85464e-09	8.2325	28399
213	Average INL-RPE thickness (left)	Ophthalmic	28536	3	0.0314671	5.88766e-09	8.23006	34193
77	Mean of vertical disc diameter (left)	Ophthalmic	27853	NA	0.0343645	5.89769e-09	8.22932	28665
112	Macular thickness at the outer nasal subfield (left)	Ophthalmic	27814	4	-0.0312731	5.91324e-09	8.22817	34610
37	Average ganglion cell-inner plexiform layer thickness (left)	Ophthalmic	28504	-1	-0.0315144	5.95507e-09	8.22511	34068
252	INL-RPE thickness of outer subfield (left)	Ophthalmic	28534	3	-0.0314578	5.96961e-09	8.22405	34186
37	avMSE	Ophthalmic	20261	NA	0.0311587	6.0866e-09	8.21563	34807
95	Disc diameter after inverse rank normal transformation (left)	Ophthalmic	27851	NA	0.0342696	6.11197e-09	8.21382	28765
156	INL-ELM thickness of the outer subfield (left)	Ophthalmic	28510	3	0.0314357	6.17346e-09	8.20947	34168
113	INL-ELM thickness of the inner subfield (left)	Ophthalmic	28508	3	-0.0313016	6.35233e-09	8.19707	34405
72	INL-RPE thickness of outer subfield (left)	Ophthalmic	28534	3	0.0314019	6.3504e-09	8.1972	34186
11	ELM-ISOS thickness of outer subfield (left)	Ophthalmic	28518	1	-0.0316698	6.43541e-09	8.19142	33584
87	Disc diameter after inverse rank normal transformation (left)	Ophthalmic	27851	NA	0.0342086	6.50169e-09	8.18697	28765
8	Vertical cup to disc ratio (VCDR) (left)	Ophthalmic	27857	NA	0.0344178	6.5262e-09	8.18534	28410
238	Macular thickness at the outer inferior subfield (left)	Ophthalmic	27812	-1	-0.0313762	6.59299e-09	8.18092	34168
6	Vertical cup to disc ratio (VCDR) (left)	Ophthalmic	27857	NA	-0.0343971	6.66384e-09	8.17628	28410
95	Macular thickness at the inner nasal subfield (left)	Ophthalmic	27806	4	-0.0311542	6.73194e-09	8.17186	34615
188	Average INL-RPE thickness (left)	Ophthalmic	28536	3	0.0313262	6.87937e-09	8.16245	34193
185	Average ISOS-RPE thickness (left)	Ophthalmic	28528	2	-0.0315528	7.02347e-09	8.15345	33663
17	Macular thickness at the outer nasal subfield (left)	Ophthalmic	27814	4	0.031113	7.06484e-09	8.1509	34610
231	ELM-ISOS thickness of central subfield (left)	Ophthalmic	28514	-1	0.0311078	7.29891e-09	8.13674	34556
40	ELM-ISOS thickness of central subfield (left)	Ophthalmic	28514	-1	-0.0310847	7.4878e-09	8.12565	34556
142	Retinal pigment epithelium thickness at outer temporal subfield (left)	Ophthalmic	27840	NA	-0.0583023	7.57831e-09	8.12043	9806
160	Macular thickness at the outer nasal subfield (left)	Ophthalmic	27814	4	0.0310414	7.64715e-09	8.1165	34610
80	INL-ELM thickness of the outer subfield (left)	Ophthalmic	28510	3	-0.0312385	7.67207e-09	8.11509	34168
170	Macular thickness at the inner temporal subfield (left)	Ophthalmic	27810	4	-0.031024	7.75734e-09	8.11029	34620
219	Macular thickness at the inner superior subfield (left)	Ophthalmic	27808	4	-0.0309852	8.02164e-09	8.09574	34639
85	Macular thickness at the outer nasal subfield (left)	Ophthalmic	27814	4	-0.0309978	8.02524e-09	8.09554	34610
99	ELM-ISOS thickness of inner subfield (left)	Ophthalmic	28516	1	-0.0312724	8.10044e-09	8.09149	33986
128	Macular thickness at the central subfield (left)	Ophthalmic	27802	-1	0.0309534	8.17014e-09	8.08777	34673
155	Vertical cup to disc ratio (VCDR) (left)	Ophthalmic	27857	NA	0.0341444	8.58439e-09	8.06629	28410
6	Vertical cup to disc ratio (VCDR) regressed and transformed (left)	Ophthalmic	27855	NA	-0.0341438	8.64641e-09	8.06316	28399
26	INL-RPE thickness of inner subfield (left)	Ophthalmic	28532	3	0.0309838	8.76811e-09	8.05709	34462
242	Average inner nuclear layer thickness (left)	Ophthalmic	28502	-1	-0.0311447	8.84607e-09	8.05325	34089
92	Average ELM-ISOS thickness (left)	Ophthalmic	28520	1	-0.0313611	8.8907e-09	8.05106	33610
142	Average ISOS-RPE thickness (left)	Ophthalmic	28528	2	0.0313359	8.89508e-09	8.05085	33663
240	Average retinal nerve fibre layer thickness (left)	Ophthalmic	28500	-1	-0.0312536	8.92549e-09	8.04937	33834
71	Corneal hysteresis (left)	Ophthalmic	5264	0	0.0308937	8.98794e-09	8.04634	34613
144	Vertical cup to disc ratio (VCDR) (left)	Ophthalmic	27857	NA	-0.0340951	9.01739e-09	8.04492	28410
63	logMAR, final (left)	Ophthalmic	5208	-1	0.0306918	9.17304e-09	8.03749	35028
33	Average ELM-ISOS thickness (left)	Ophthalmic	28520	1	-0.0313254	9.24184e-09	8.03424	33610
90	Macular thickness at the outer temporal subfield (left)	Ophthalmic	27818	4	-0.0309256	9.34212e-09	8.02955	34463
165	Average retinal nerve fibre layer thickness (left)	Ophthalmic	28500	-1	0.0312092	9.36664e-09	8.02842	33834
67	logMAR, final (left)	Ophthalmic	5208	-1	0.0306702	9.3948e-09	8.02711	35028
11	INL-RPE thickness of outer subfield (left)	Ophthalmic	28534	3	-0.0310438	9.41185e-09	8.02632	34186
129	Macular thickness at the outer superior subfield (left)	Ophthalmic	27816	4	0.0308596	9.70006e-09	8.01323	34534
40	ELM-ISOS thickness of outer subfield (left)	Ophthalmic	28518	1	0.0312915	9.71347e-09	8.01263	33584
122	Macular thickness at the outer inferior subfield (left)	Ophthalmic	27812	-1	0.0310212	9.73334e-09	8.01174	34168
210	Macular thickness at the outer nasal subfield (left)	Ophthalmic	27814	4	0.0308148	9.8167e-09	8.00803	34610
151	Average retinal nerve fibre layer thickness (left)	Ophthalmic	28500	-1	-0.0311492	9.9971e-09	8.00013	33834
158	ELM-ISOS thickness of outer subfield (left)	Ophthalmic	28518	1	0.0312528	1.01295e-08	7.99441	33584
157	Average inner nuclear layer thickness (left)	Ophthalmic	28502	-1	0.0310207	1.01268e-08	7.99453	34089
105	Macular thickness at the outer superior subfield (left)	Ophthalmic	27816	4	0.0308123	1.02158e-08	7.99073	34534
189	Disc diameter after inverse rank normal transformation (left)	Ophthalmic	27851	NA	-0.0337416	1.04021e-08	7.98288	28765
244	Average inner nuclear layer thickness (left)	Ophthalmic	28502	-1	0.030989	1.04823e-08	7.97954	34089
172	ELM-ISOS thickness of inner subfield (left)	Ophthalmic	28516	1	0.0310056	1.08335e-08	7.96523	33986
100	Average INL-RPE thickness (left)	Ophthalmic	28536	3	-0.0309018	1.095e-08	7.96059	34193
103	Overall macular thickness (left)	Ophthalmic	27800	4	-0.0309381	1.09755e-08	7.95958	34108
63	Macular thickness at the outer inferior subfield (left)	Ophthalmic	27812	-1	-0.0309017	1.1087e-08	7.95518	34168
133	Disc diameter after inverse rank normal transformation (left)	Ophthalmic	27851	NA	-0.033659	1.12968e-08	7.94704	28765
218	ELM-ISOS thickness of outer subfield (left)	Ophthalmic	28518	1	-0.0311464	1.13612e-08	7.94458	33584
189	Macular thickness at the outer inferior subfield (left)	Ophthalmic	27812	-1	0.0308751	1.1412e-08	7.94264	34168
115	Macular thickness at the outer inferior subfield (left)	Ophthalmic	27812	-1	0.0308674	1.15076e-08	7.93902	34168
40	Average ELM-ISOS thickness (left)	Ophthalmic	28520	1	0.0311044	1.17335e-08	7.93057	33610
81	Vertical cup to disc ratio (VCDR) regressed and transformed (left)	Ophthalmic	27855	NA	-0.0338345	1.17598e-08	7.9296	28399
175	ELM-ISOS thickness of outer subfield (left)	Ophthalmic	28518	1	-0.0311124	1.17856e-08	7.92865	33584
241	Total macular volume (left)	Ophthalmic	27820	NA	-0.0595184	1.19783e-08	7.92161	9158
178	Macular thickness at the outer temporal subfield (left)	Ophthalmic	27818	4	-0.03069	1.20876e-08	7.91766	34463
151	INL-RPE thickness of inner subfield (left)	Ophthalmic	28532	3	-0.0306746	1.22973e-08	7.91019	34462
224	Macular thickness at the outer temporal subfield (left)	Ophthalmic	27818	4	0.0306738	1.23022e-08	7.91002	34463
194	INL-ELM thickness of the outer subfield (left)	Ophthalmic	28510	3	-0.0308022	1.23519e-08	7.90827	34168
165	Macular thickness at the inner temporal subfield (left)	Ophthalmic	27810	4	0.0305953	1.24222e-08	7.9058	34620
177	Average INL-ELM thickness (left)	Ophthalmic	28512	3	0.0307965	1.24284e-08	7.90559	34168
50	Macular thickness at the inner nasal subfield (left)	Ophthalmic	27806	4	-0.0305972	1.24267e-08	7.90564	34615
18	Disc diameter after inverse rank normal transformation (left)	Ophthalmic	27851	NA	-0.0335539	1.25426e-08	7.90161	28765
234	INL-ELM thickness of the outer subfield (left)	Ophthalmic	28510	3	-0.0307774	1.2688e-08	7.89661	34168
31	Average retinal nerve fibre layer thickness (left)	Ophthalmic	28500	-1	0.030908	1.29768e-08	7.88683	33834
195	avMSE	Ophthalmic	20261	NA	0.0304638	1.31097e-08	7.88241	34807
253	Macular thickness at the central subfield (left)	Ophthalmic	27802	-1	-0.0305208	1.31345e-08	7.88159	34673
[truncated: 10,802 more rows]

## Sheet: Supplementary Table 1.3.
Supplementary Table 1.3: The results of OCT-ophthalmic features Pearson correlation analyses. The cluster ID is derived from the HDBSCAN clustering. r is the Pearson correlation coefficient. N is the population size. Results are ordered according to p-value. Items which could not be clustered are given cluster ID "NA". Some -log10 p values have been assigned an infitite value due to the Pearson c…
Embedding	Description	Category	UKB Field ID	Cluster ID	r	p-value	-log10 p -value	N
236	Average INL-ELM thickness (left)	Ophthalmic	28512	3	0.173122	0	inf	55842
247	ELM-ISOS thickness of outer subfield (left)	Ophthalmic	28518	1	-0.270904	0	inf	54869
236	INL-ELM thickness of the outer subfield (left)	Ophthalmic	28510	3	0.168318	0	inf	55817
247	Average ELM-ISOS thickness (left)	Ophthalmic	28520	1	-0.259756	0	inf	54917
247	ELM-ISOS thickness of inner subfield (left)	Ophthalmic	28516	1	-0.160104	0	314.285	55441
236	INL-ELM thickness of the inner subfield (left)	Ophthalmic	28508	3	0.157172	8.53557e-307	306.069	56045
183	INL-ELM thickness of the outer subfield (left)	Ophthalmic	28510	3	-0.151914	2.30441e-285	284.637	55817
156	INL-ELM thickness of the outer subfield (left)	Ophthalmic	28510	3	-0.151059	3.78371e-282	281.422	55817
156	Average INL-ELM thickness (left)	Ophthalmic	28512	3	-0.149471	2.39999e-276	275.62	55842
236	Average INL-RPE thickness (left)	Ophthalmic	28536	3	0.147057	2.60511e-268	267.584	56020
183	Average INL-ELM thickness (left)	Ophthalmic	28512	3	-0.145161	1.35598e-260	259.868	55842
236	INL-RPE thickness of outer subfield (left)	Ophthalmic	28534	3	0.141671	6.86486e-249	248.163	56000
218	ELM-ISOS thickness of outer subfield (left)	Ophthalmic	28518	1	0.142495	9.40855e-247	246.026	54869
236	Overall macular thickness (left)	Ophthalmic	27800	4	0.14035	1.04543e-243	242.981	55872
236	INL-RPE thickness of inner subfield (left)	Ophthalmic	28532	3	0.135888	4.20342e-230	229.376	56280
17	INL-ELM thickness of the outer subfield (left)	Ophthalmic	28510	3	0.130985	4.56957e-212	211.34	55817
236	Macular thickness at the outer temporal subfield (left)	Ophthalmic	27818	4	0.13046	6.17701e-212	211.209	56236
114	Average INL-ELM thickness (left)	Ophthalmic	28512	3	0.130564	8.45532e-211	210.073	55842
114	INL-ELM thickness of the outer subfield (left)	Ophthalmic	28510	3	0.130445	2.52909e-210	209.597	55817
236	Macular thickness at the outer superior subfield (left)	Ophthalmic	27816	4	0.129355	4.83895e-209	208.315	56421
218	Average ELM-ISOS thickness (left)	Ophthalmic	28520	1	0.130828	3.52218e-208	207.453	54917
156	INL-ELM thickness of the inner subfield (left)	Ophthalmic	28508	3	-0.128855	4.58432e-206	205.339	56045
236	Macular thickness at the outer nasal subfield (left)	Ophthalmic	27814	4	0.126966	1.29204e-201	200.889	56480
10	INL-RPE thickness of central subfield (left)	Ophthalmic	28530	3	-0.123871	2.66226e-192	191.575	56590
10	INL-ELM thickness of the central subfield (left)	Ophthalmic	28506	3	-0.123722	1.89511e-190	189.722	56175
17	Average INL-ELM thickness (left)	Ophthalmic	28512	3	0.124062	2.25976e-190	189.646	55842
10	ELM-ISOS thickness of central subfield (left)	Ophthalmic	28514	-1	-0.122274	2.04347e-186	185.69	56292
114	ISOS-RPE thickness of central subfield (left)	Ophthalmic	28522	2	-0.121112	4.72094e-181	180.326	55716
183	INL-RPE thickness of outer subfield (left)	Ophthalmic	28534	3	-0.120461	5.08021e-180	179.294	56000
209	INL-RPE thickness of inner subfield (left)	Ophthalmic	28532	3	0.119788	6.64103e-179	178.178	56280
156	INL-RPE thickness of outer subfield (left)	Ophthalmic	28534	3	-0.118658	1.07186e-174	173.97	56000
156	Average INL-RPE thickness (left)	Ophthalmic	28536	3	-0.116955	8.38652e-170	169.076	56020
114	Average ISOS-RPE thickness (left)	Ophthalmic	28528	2	-0.116129	1.47887e-164	163.83	55048
183	Average INL-RPE thickness (left)	Ophthalmic	28536	3	-0.114738	1.84316e-163	162.734	56020
236	Macular thickness at the inner superior subfield (left)	Ophthalmic	27808	4	0.11418	1.3906e-162	161.857	56265
114	INL-ELM thickness of the inner subfield (left)	Ophthalmic	28508	3	0.114385	1.5508e-162	161.809	56045
4	INL-ELM thickness of the central subfield (left)	Ophthalmic	28506	3	-0.113294	7.84461e-160	159.105	56175
183	INL-ELM thickness of the inner subfield (left)	Ophthalmic	28508	3	-0.11303	9.94263e-159	158.002	56045
142	Average ELM-ISOS thickness (left)	Ophthalmic	28520	1	-0.113178	5.57796e-156	155.254	54917
114	ISOS-RPE thickness of inner subfield (left)	Ophthalmic	28524	2	-0.11186	8.65658e-154	153.063	55427
247	ISOS-RPE thickness of inner subfield (left)	Ophthalmic	28524	2	-0.111758	1.63358e-153	152.787	55427
142	ELM-ISOS thickness of outer subfield (left)	Ophthalmic	28518	1	-0.112248	2.59719e-153	152.585	54869
209	ELM-ISOS thickness of outer subfield (left)	Ophthalmic	28518	1	0.11158	1.65898e-151	150.78	54869
22	avMSE	Ophthalmic	20261	NA	-0.110104	4.68546e-151	150.329	56189
236	Macular thickness at the inner nasal subfield (left)	Ophthalmic	27806	4	0.109882	7.68486e-151	150.114	56337
114	ISOS-RPE thickness of outer subfield (left)	Ophthalmic	28526	2	-0.110215	3.27662e-148	147.485	55005
209	Average ELM-ISOS thickness (left)	Ophthalmic	28520	1	0.110068	1.37966e-147	146.86	54917
10	INL-ELM thickness of the inner subfield (left)	Ophthalmic	28508	3	-0.108924	1.7382e-147	146.76	56045
10	Macular thickness at the inner superior subfield (left)	Ophthalmic	27808	4	-0.108657	2.45282e-147	146.61	56265
236	Average inner nuclear layer thickness (left)	Ophthalmic	28502	-1	0.108899	7.37992e-147	146.132	55829
129	INL-ELM thickness of the outer subfield (left)	Ophthalmic	28510	3	0.108731	2.23013e-146	145.652	55817
76	ELM-ISOS thickness of outer subfield (left)	Ophthalmic	28518	1	-0.109522	5.21847e-146	145.282	54869
236	Macular thickness at the inner inferior subfield (left)	Ophthalmic	27804	4	0.108318	4.21747e-145	144.375	55749
156	avMSE	Ophthalmic	20261	NA	-0.107557	3.3511e-144	143.475	56189
129	Average INL-ELM thickness (left)	Ophthalmic	28512	3	0.106968	9.03589e-142	141.044	55842
218	Average ganglion cell-inner plexiform layer thickness (left)	Ophthalmic	28504	-1	-0.107266	1.36184e-141	140.866	55460
4	INL-ELM thickness of the inner subfield (left)	Ophthalmic	28508	3	-0.106452	6.40332e-141	140.194	56045
76	Average ELM-ISOS thickness (left)	Ophthalmic	28520	1	-0.105017	1.84841e-134	133.733	54917
236	INL-ELM thickness of the central subfield (left)	Ophthalmic	28506	3	0.103571	9.09719e-134	133.041	56175
247	Average INL-RPE thickness (left)	Ophthalmic	28536	3	-0.103518	2.87612e-133	132.541	56020
142	Average INL-RPE thickness (left)	Ophthalmic	28536	3	-0.10344	4.53836e-133	132.343	56020
196	ELM-ISOS thickness of outer subfield (left)	Ophthalmic	28518	1	-0.104116	4.54803e-132	131.342	54869
142	INL-RPE thickness of outer subfield (left)	Ophthalmic	28534	3	-0.102935	9.71232e-132	131.013	56000
156	INL-RPE thickness of inner subfield (left)	Ophthalmic	28532	3	-0.102132	2.37624e-130	129.624	56280
247	INL-RPE thickness of outer subfield (left)	Ophthalmic	28534	3	-0.102067	1.50628e-129	128.822	56000
236	INL-RPE thickness of central subfield (left)	Ophthalmic	28530	3	0.100142	4.71568e-126	125.326	56590
10	Macular thickness at the inner temporal subfield (left)	Ophthalmic	27810	4	-0.10032	1.38171e-125	124.86	56176
247	INL-RPE thickness of inner subfield (left)	Ophthalmic	28532	3	-0.0995779	5.57717e-124	123.254	56280
180	INL-RPE thickness of inner subfield (left)	Ophthalmic	28532	3	-0.0992128	4.40279e-123	122.356	56280
98	ELM-ISOS thickness of central subfield (left)	Ophthalmic	28514	-1	0.0989737	1.59994e-122	121.796	56292
183	Macular thickness at the outer temporal subfield (left)	Ophthalmic	27818	4	-0.0989267	2.74723e-122	121.561	56236
209	Average INL-RPE thickness (left)	Ophthalmic	28536	3	0.0987706	1.90912e-121	120.719	56020
247	Average ISOS-RPE thickness (left)	Ophthalmic	28528	2	-0.0995972	2.34737e-121	120.629	55048
255	ELM-ISOS thickness of central subfield (left)	Ophthalmic	28514	-1	0.0982611	8.74869e-121	120.058	56292
236	Macular thickness at the inner temporal subfield (left)	Ophthalmic	27810	4	0.0980285	5.62497e-120	119.25	56176
236	Macular thickness at the outer inferior subfield (left)	Ophthalmic	27812	-1	0.0980308	4.78037e-119	118.321	55731
158	Average ELM-ISOS thickness (left)	Ophthalmic	28520	1	0.0987003	6.31889e-119	118.199	54917
98	INL-RPE thickness of central subfield (left)	Ophthalmic	28530	3	0.0968492	5.4561e-118	117.263	56590
115	ELM-ISOS thickness of inner subfield (left)	Ophthalmic	28516	1	0.0968964	9.57587e-116	115.019	55441
98	INL-ELM thickness of the central subfield (left)	Ophthalmic	28506	3	0.0960646	2.84939e-115	114.545	56175
204	avMSE	Ophthalmic	20261	NA	-0.0956716	2.27122e-114	113.644	56189
196	Average ELM-ISOS thickness (left)	Ophthalmic	28520	1	-0.0966776	3.69345e-114	113.433	54917
110	Average INL-ELM thickness (left)	Ophthalmic	28512	3	-0.0957213	8.5864e-114	113.066	55842
22	Macular thickness at the outer temporal subfield (left)	Ophthalmic	27818	4	-0.094934	9.9573e-113	112.002	56236
71	ELM-ISOS thickness of outer subfield (left)	Ophthalmic	28518	1	-0.0958544	3.76031e-112	111.425	54869
178	INL-RPE thickness of central subfield (left)	Ophthalmic	28530	3	0.0943662	4.32624e-112	111.364	56590
125	Average INL-ELM thickness (left)	Ophthalmic	28512	3	-0.0947826	1.3371e-111	110.874	55842
158	ELM-ISOS thickness of outer subfield (left)	Ophthalmic	28518	1	0.0953831	4.58112e-111	110.339	54869
236	Average ganglion cell-inner plexiform layer thickness (left)	Ophthalmic	28504	-1	0.0945009	3.35445e-110	109.474	55460
98	Macular thickness at the central subfield (left)	Ophthalmic	27802	-1	-0.093577	5.47988e-110	109.261	56454
178	ISOS-RPE thickness of central subfield (left)	Ophthalmic	28522	2	0.0939699	1.77815e-109	108.75	55716
180	Average INL-RPE thickness (left)	Ophthalmic	28536	3	-0.0936385	2.67789e-109	108.572	56020
204	INL-ELM thickness of the outer subfield (left)	Ophthalmic	28510	3	-0.0937304	4.03422e-109	108.394	55817
4	Average INL-ELM thickness (left)	Ophthalmic	28512	3	-0.0936789	4.74346e-109	108.324	55842
209	Average retinal nerve fibre layer thickness (left)	Ophthalmic	28500	-1	-0.0941657	8.57201e-109	108.067	55131
221	avMSE	Ophthalmic	20261	NA	0.0927167	1.66856e-107	106.778	56189
209	INL-RPE thickness of central subfield (left)	Ophthalmic	28530	3	0.0920725	8.86233e-107	106.052	56590
150	Average INL-ELM thickness (left)	Ophthalmic	28512	3	-0.0925301	1.98568e-106	105.702	55842
17	INL-ELM thickness of the inner subfield (left)	Ophthalmic	28508	3	0.0921772	5.24593e-106	105.28	56045
110	INL-ELM thickness of the inner subfield (left)	Ophthalmic	28508	3	-0.0920796	8.72834e-106	105.059	56045
255	Macular thickness at the central subfield (left)	Ophthalmic	27802	-1	-0.0917369	9.19813e-106	105.036	56454
204	Average INL-ELM thickness (left)	Ophthalmic	28512	3	-0.0921112	1.76157e-105	104.754	55842
247	ISOS-RPE thickness of central subfield (left)	Ophthalmic	28522	2	-0.0919666	6.38102e-105	104.195	55716
150	INL-ELM thickness of the outer subfield (left)	Ophthalmic	28510	3	-0.0918177	8.98261e-105	104.047	55817
10	Average INL-ELM thickness (left)	Ophthalmic	28512	3	-0.0914969	4.24716e-104	103.372	55842
142	INL-RPE thickness of inner subfield (left)	Ophthalmic	28532	3	-0.0908914	1.55024e-103	102.81	56280
71	Average ELM-ISOS thickness (left)	Ophthalmic	28520	1	-0.0914284	2.95915e-102	101.529	54917
125	INL-ELM thickness of the outer subfield (left)	Ophthalmic	28510	3	-0.0905983	4.76119e-102	101.322	55817
197	Macular thickness at the outer nasal subfield (left)	Ophthalmic	27814	4	-0.0898116	1.76693e-101	100.753	56480
178	Macular thickness at the inner superior subfield (left)	Ophthalmic	27808	4	0.0899485	2.10147e-101	100.677	56265
22	Average INL-ELM thickness (left)	Ophthalmic	28512	3	-0.0902351	2.73917e-101	100.562	55842
183	Macular thickness at the outer inferior subfield (left)	Ophthalmic	27812	-1	-0.0902634	3.73881e-101	100.427	55731
17	INL-RPE thickness of outer subfield (left)	Ophthalmic	28534	3	0.0893181	1.511e-99	98.8207	56000
125	INL-ELM thickness of the inner subfield (left)	Ophthalmic	28508	3	-0.0892433	1.84143e-99	98.7348	56045
110	INL-ELM thickness of the outer subfield (left)	Ophthalmic	28510	3	-0.0892637	4.14289e-99	98.3827	55817
247	ISOS-RPE thickness of outer subfield (left)	Ophthalmic	28526	2	-0.0895086	3.18133e-98	97.4974	55005
197	Macular thickness at the outer inferior subfield (left)	Ophthalmic	27812	-1	-0.0886109	1.53649e-97	96.8135	55731
209	INL-ELM thickness of the inner subfield (left)	Ophthalmic	28508	3	0.0883599	1.56314e-97	96.806	56045
156	Macular thickness at the outer temporal subfield (left)	Ophthalmic	27818	4	-0.0881766	1.85059e-97	96.7327	56236
87	ELM-ISOS thickness of outer subfield (left)	Ophthalmic	28518	1	-0.0888701	1.29366e-96	95.8882	54869
183	INL-RPE thickness of inner subfield (left)	Ophthalmic	28532	3	-0.0875427	3.69375e-96	95.4325	56280
22	INL-ELM thickness of the outer subfield (left)	Ophthalmic	28510	3	-0.0875232	2.42397e-95	94.6155	55817
10	Macular thickness at the inner inferior subfield (left)	Ophthalmic	27804	4	-0.0874749	3.99655e-95	94.3983	55749
180	INL-RPE thickness of outer subfield (left)	Ophthalmic	28534	3	-0.0871274	8.4583e-95	94.0727	56000
36	INL-ELM thickness of the central subfield (left)	Ophthalmic	28506	3	0.0868606	1.617e-94	93.7913	56175
183	Overall macular thickness (left)	Ophthalmic	27800	4	-0.086875	4.7611e-94	93.3223	55872
71	avMSE	Ophthalmic	20261	NA	0.0865108	8.57095e-94	93.067	56189
195	Macular thickness at the outer inferior subfield (left)	Ophthalmic	27812	-1	-0.0867292	1.65734e-93	92.7806	55731
167	INL-ELM thickness of the inner subfield (left)	Ophthalmic	28508	3	0.0863829	2.75626e-93	92.5597	56045
17	Average INL-RPE thickness (left)	Ophthalmic	28536	3	0.0863107	4.30766e-93	92.3658	56020
110	INL-ELM thickness of the central subfield (left)	Ophthalmic	28506	3	-0.0861207	6.10288e-93	92.2145	56175
112	INL-ELM thickness of the central subfield (left)	Ophthalmic	28506	3	-0.0860606	8.18487e-93	92.087	56175
178	Macular thickness at the inner temporal subfield (left)	Ophthalmic	27810	4	0.0857726	3.31805e-92	91.4791	56176
236	avMSE	Ophthalmic	20261	NA	0.0853462	2.50538e-91	90.6011	56189
196	Average ganglion cell-inner plexiform layer thickness (left)	Ophthalmic	28504	-1	0.0856915	6.93174e-91	90.1592	55460
10	INL-RPE thickness of inner subfield (left)	Ophthalmic	28532	3	-0.0849902	1.00581e-90	89.9975	56280
150	Macular thickness at the outer inferior subfield (left)	Ophthalmic	27812	-1	-0.0853832	1.12369e-90	89.9494	55731
150	Overall macular thickness (left)	Ophthalmic	27800	4	-0.085047	3.37335e-90	89.4719	55872
129	INL-ELM thickness of the inner subfield (left)	Ophthalmic	28508	3	0.0840612	2.00935e-88	87.6969	56045
120	avMSE	Ophthalmic	20261	NA	0.0835397	1.43667e-87	86.8426	56189
150	Average inner nuclear layer thickness (left)	Ophthalmic	28502	-1	-0.0837982	1.50241e-87	86.8232	55829
42	ISOS-RPE thickness of outer subfield (left)	Ophthalmic	28526	2	-0.084193	4.37652e-87	86.3589	55005
209	INL-RPE thickness of outer subfield (left)	Ophthalmic	28534	3	0.0830428	2.89441e-86	85.5384	56000
180	INL-ELM thickness of the inner subfield (left)	Ophthalmic	28508	3	-0.0829174	4.46141e-86	85.3505	56045
142	ELM-ISOS thickness of inner subfield (left)	Ophthalmic	28516	1	-0.0833239	5.43648e-86	85.2647	55441
120	INL-ELM thickness of the outer subfield (left)	Ophthalmic	28510	3	0.0830195	6.08967e-86	85.2154	55817
17	Macular thickness at the outer temporal subfield (left)	Ophthalmic	27818	4	0.0826966	6.50804e-86	85.1865	56236
195	INL-RPE thickness of central subfield (left)	Ophthalmic	28530	3	0.0822705	1.43326e-85	84.8437	56590
22	INL-ELM thickness of the inner subfield (left)	Ophthalmic	28508	3	-0.0824236	4.49365e-85	84.3474	56045
162	ELM-ISOS thickness of central subfield (left)	Ophthalmic	28514	-1	0.0818654	2.61458e-84	83.5826	56292
150	Macular thickness at the outer temporal subfield (left)	Ophthalmic	27818	4	-0.0817314	5.88226e-84	83.2305	56236
42	Average ISOS-RPE thickness (left)	Ophthalmic	28528	2	-0.0825007	9.52308e-84	83.0212	55048
4	INL-RPE thickness of central subfield (left)	Ophthalmic	28530	3	-0.0813012	1.3271e-83	82.8771	56590
216	Average ISOS-RPE thickness (left)	Ophthalmic	28528	2	-0.0822692	2.74747e-83	82.5611	55048
150	Average INL-RPE thickness (left)	Ophthalmic	28536	3	-0.081348	7.12069e-83	82.1475	56020
156	Average inner nuclear layer thickness (left)	Ophthalmic	28502	-1	-0.0812343	2.26327e-82	81.6453	55829
22	Average inner nuclear layer thickness (left)	Ophthalmic	28502	-1	-0.0810664	4.87808e-82	81.3118	55829
181	INL-RPE thickness of central subfield (left)	Ophthalmic	28530	3	0.0803191	1.23414e-81	80.9086	56590
10	Macular thickness at the inner nasal subfield (left)	Ophthalmic	27806	4	-0.0803871	2.05575e-81	80.687	56337
63	Average retinal nerve fibre layer thickness (left)	Ophthalmic	28500	-1	-0.0812208	2.44081e-81	80.6125	55131
44	avMSE	Ophthalmic	20261	NA	0.080358	3.79767e-81	80.4205	56189
150	INL-RPE thickness of outer subfield (left)	Ophthalmic	28534	3	-0.0804268	5.13225e-81	80.2897	56000
114	ELM-ISOS thickness of outer subfield (left)	Ophthalmic	28518	1	-0.0810204	1.43285e-80	79.8438	54869
167	INL-ELM thickness of the central subfield (left)	Ophthalmic	28506	3	0.080013	1.90694e-80	79.7197	56175
150	INL-ELM thickness of the inner subfield (left)	Ophthalmic	28508	3	-0.0800921	2.0263e-80	79.6933	56045
68	Macular thickness at the inner superior subfield (left)	Ophthalmic	27808	4	0.079834	3.216e-80	79.4927	56265
115	Average ELM-ISOS thickness (left)	Ophthalmic	28520	1	0.0807595	3.93915e-80	79.4046	54917
125	Overall macular thickness (left)	Ophthalmic	27800	4	-0.0798	1.32134e-79	78.879	55872
216	ISOS-RPE thickness of outer subfield (left)	Ophthalmic	28526	2	-0.0803903	1.53903e-79	78.8128	55005
156	Overall macular thickness (left)	Ophthalmic	27800	4	-0.0797301	1.80916e-79	78.7425	55872
216	ISOS-RPE thickness of inner subfield (left)	Ophthalmic	28524	2	-0.0798897	3.68046e-79	78.4341	55427
158	ELM-ISOS thickness of inner subfield (left)	Ophthalmic	28516	1	0.0798274	4.64866e-79	78.3327	55441
180	Average INL-ELM thickness (left)	Ophthalmic	28512	3	-0.0793507	1.09043e-78	77.9624	55842
114	Macular thickness at the outer inferior subfield (left)	Ophthalmic	27812	-1	0.0792003	3.03109e-78	77.5184	55731
110	Overall macular thickness (left)	Ophthalmic	27800	4	-0.0789037	7.28441e-78	77.1376	55872
125	Macular thickness at the outer temporal subfield (left)	Ophthalmic	27818	4	-0.0786193	8.30736e-78	77.0805	56236
216	INL-ELM thickness of the outer subfield (left)	Ophthalmic	28510	3	0.0789022	8.712e-78	77.0599	55817
55	INL-RPE thickness of central subfield (left)	Ophthalmic	28530	3	-0.0783244	1.0361e-77	76.9846	56590
110	INL-RPE thickness of central subfield (left)	Ophthalmic	28530	3	-0.0777774	1.18611e-76	75.9259	56590
4	INL-ELM thickness of the outer subfield (left)	Ophthalmic	28510	3	-0.0782976	1.26654e-76	75.8974	55817
195	INL-ELM thickness of the outer subfield (left)	Ophthalmic	28510	3	-0.0782524	1.54587e-76	75.8108	55817
236	ELM-ISOS thickness of central subfield (left)	Ophthalmic	28514	-1	0.0779138	1.60697e-76	75.794	56292
195	ELM-ISOS thickness of central subfield (left)	Ophthalmic	28514	-1	0.0778388	2.23852e-76	75.65	56292
17	Overall macular thickness (left)	Ophthalmic	27800	4	0.0780296	3.48256e-76	75.4581	55872
125	INL-ELM thickness of the central subfield (left)	Ophthalmic	28506	3	-0.0775999	9.16183e-76	75.038	56175
183	avMSE	Ophthalmic	20261	NA	-0.077582	9.50097e-76	75.0222	56189
10	Macular thickness at the outer superior subfield (left)	Ophthalmic	27816	4	-0.0773337	1.40649e-75	74.8519	56421
183	Macular thickness at the outer nasal subfield (left)	Ophthalmic	27814	4	-0.0767303	1.66441e-74	73.7787	56480
125	Macular thickness at the inner nasal subfield (left)	Ophthalmic	27806	4	-0.0767825	2.02476e-74	73.6936	56337
209	INL-ELM thickness of the central subfield (left)	Ophthalmic	28506	3	0.0767974	3.06818e-74	73.5131	56175
181	INL-ELM thickness of the central subfield (left)	Ophthalmic	28506	3	0.0767209	4.2795e-74	73.3686	56175
188	Average ISOS-RPE thickness (left)	Ophthalmic	28528	2	-0.077409	6.32827e-74	73.1987	55048
165	INL-ELM thickness of the inner subfield (left)	Ophthalmic	28508	3	0.076605	1.03915e-73	72.9833	56045
1	Overall macular thickness (left)	Ophthalmic	27800	4	-0.0766519	1.41376e-73	72.8496	55872
110	Macular thickness at the outer temporal subfield (left)	Ophthalmic	27818	4	-0.0763872	1.52157e-73	72.8177	56236
36	INL-ELM thickness of the inner subfield (left)	Ophthalmic	28508	3	0.0765028	1.61733e-73	72.7912	56045
44	Average retinal nerve fibre layer thickness (left)	Ophthalmic	28500	-1	-0.077122	1.69189e-73	72.7716	55131
10	INL-ELM thickness of the outer subfield (left)	Ophthalmic	28510	3	-0.076601	2.07209e-73	72.6836	55817
209	ISOS-RPE thickness of inner subfield (left)	Ophthalmic	28524	2	0.0768608	2.14841e-73	72.6679	55427
26	Macular thickness at the central subfield (left)	Ophthalmic	27802	-1	0.0761565	2.1864e-73	72.6603	56454
188	ISOS-RPE thickness of inner subfield (left)	Ophthalmic	28524	2	-0.0767911	2.89841e-73	72.5378	55427
20	INL-ELM thickness of the inner subfield (left)	Ophthalmic	28508	3	-0.0763434	3.2208e-73	72.492	56045
10	Macular thickness at the outer temporal subfield (left)	Ophthalmic	27818	4	-0.0759881	8.54274e-73	72.0684	56236
125	Average INL-RPE thickness (left)	Ophthalmic	28536	3	-0.0761319	8.61889e-73	72.0645	56020
12	INL-ELM thickness of the outer subfield (left)	Ophthalmic	28510	3	-0.0759754	3.04577e-72	71.5163	55817
76	Average retinal nerve fibre layer thickness (left)	Ophthalmic	28500	-1	0.0764024	3.65372e-72	71.4373	55131
87	ELM-ISOS thickness of central subfield (left)	Ophthalmic	28514	-1	0.0755982	3.88727e-72	71.4104	56292
68	INL-RPE thickness of central subfield (left)	Ophthalmic	28530	3	0.0753855	4.12857e-72	71.3842	56590
217	INL-RPE thickness of outer subfield (left)	Ophthalmic	28534	3	0.0757413	4.88173e-72	71.3114	56000
188	ISOS-RPE thickness of outer subfield (left)	Ophthalmic	28526	2	-0.076419	4.93081e-72	71.3071	55005
209	ISOS-RPE thickness of central subfield (left)	Ophthalmic	28522	2	0.0758149	8.09657e-72	71.0917	55716
216	Average INL-ELM thickness (left)	Ophthalmic	28512	3	0.075696	9.34328e-72	71.0295	55842
44	Average inner nuclear layer thickness (left)	Ophthalmic	28502	-1	0.0756749	1.06125e-71	70.9742	55829
1	Macular thickness at the outer nasal subfield (left)	Ophthalmic	27814	4	-0.0752348	1.07948e-71	70.9668	56480
125	Macular thickness at the inner inferior subfield (left)	Ophthalmic	27804	4	-0.0756259	1.64626e-71	70.7835	55749
181	ELM-ISOS thickness of central subfield (left)	Ophthalmic	28514	-1	0.0752161	1.9965e-71	70.6997	56292
217	Average INL-RPE thickness (left)	Ophthalmic	28536	3	0.075313	2.86674e-71	70.5426	56020
120	Average INL-ELM thickness (left)	Ophthalmic	28512	3	0.0753982	3.31899e-71	70.479	55842
110	Macular thickness at the inner nasal subfield (left)	Ophthalmic	27806	4	-0.0749913	4.58512e-71	70.3386	56337
87	Average ELM-ISOS thickness (left)	Ophthalmic	28520	1	-0.0758576	6.81828e-71	70.1663	54917
77	INL-RPE thickness of outer subfield (left)	Ophthalmic	28534	3	0.0750531	9.15404e-71	70.0384	56000
196	Macular thickness at the outer nasal subfield (left)	Ophthalmic	27814	4	0.0746539	1.28953e-70	69.8896	56480
158	INL-RPE thickness of outer subfield (left)	Ophthalmic	28534	3	0.0749243	1.57974e-70	69.8014	56000
195	INL-RPE thickness of outer subfield (left)	Ophthalmic	28534	3	-0.0747744	2.97751e-70	69.5261	56000
218	Average retinal nerve fibre layer thickness (left)	Ophthalmic	28500	-1	-0.0753564	3.02063e-70	69.5199	55131
87	Macular thickness at the central subfield (left)	Ophthalmic	27802	-1	-0.0744205	3.73462e-70	69.4278	56454
125	Macular thickness at the outer superior subfield (left)	Ophthalmic	27816	4	-0.0744281	3.96552e-70	69.4017	56421
99	Overall macular thickness (left)	Ophthalmic	27800	4	0.0747223	5.31571e-70	69.2744	55872
125	INL-RPE thickness of outer subfield (left)	Ophthalmic	28534	3	-0.074635	5.36175e-70	69.2707	56000
156	Macular thickness at the outer inferior subfield (left)	Ophthalmic	27812	-1	-0.0747968	5.77519e-70	69.2384	55731
110	Macular thickness at the inner superior subfield (left)	Ophthalmic	27808	4	-0.0743866	7.29716e-70	69.1368	56265
183	Macular thickness at the outer superior subfield (left)	Ophthalmic	27816	4	-0.0741728	1.16717e-69	68.9329	56421
110	Macular thickness at the inner inferior subfield (left)	Ophthalmic	27804	4	-0.074408	2.80545e-69	68.552	55749
196	Macular thickness at the outer inferior subfield (left)	Ophthalmic	27812	-1	0.074183	7.54941e-69	68.1221	55731
110	Macular thickness at the outer superior subfield (left)	Ophthalmic	27816	4	-0.0735273	1.75947e-68	67.7546	56421
197	Overall macular thickness (left)	Ophthalmic	27800	4	-0.0738584	1.97921e-68	67.7035	55872
68	Macular thickness at the inner temporal subfield (left)	Ophthalmic	27810	4	0.073649	2.06152e-68	67.6858	56176
195	INL-ELM thickness of the central subfield (left)	Ophthalmic	28506	3	0.0735971	2.56678e-68	67.5906	56175
114	Overall macular thickness (left)	Ophthalmic	27800	4	0.0737856	2.67935e-68	67.572	55872
216	ISOS-RPE thickness of central subfield (left)	Ophthalmic	28522	2	-0.0738159	3.62137e-68	67.4411	55716
1	Macular thickness at the outer superior subfield (left)	Ophthalmic	27816	4	-0.0732216	6.30559e-68	67.2003	56421
99	Macular thickness at the outer temporal subfield (left)	Ophthalmic	27818	4	0.0732889	7.85032e-68	67.1051	56236
178	Macular thickness at the inner inferior subfield (left)	Ophthalmic	27804	4	0.0735934	8.32196e-68	67.0798	55749
42	ISOS-RPE thickness of inner subfield (left)	Ophthalmic	28524	2	-0.0737376	1.10483e-67	66.9567	55427
21	Average INL-ELM thickness (left)	Ophthalmic	28512	3	-0.0734611	1.11702e-67	66.9519	55842
204	INL-ELM thickness of the inner subfield (left)	Ophthalmic	28508	3	-0.0733104	1.20292e-67	66.9198	56045
150	INL-RPE thickness of inner subfield (left)	Ophthalmic	28532	3	-0.0730306	2.03812e-67	66.6908	56280
114	Macular thickness at the outer nasal subfield (left)	Ophthalmic	27814	4	0.0728796	2.23208e-67	66.6513	56480
180	ISOS-RPE thickness of central subfield (left)	Ophthalmic	28522	2	-0.0733011	3.04201e-67	66.5168	55716
22	INL-RPE thickness of inner subfield (left)	Ophthalmic	28532	3	-0.0728833	3.75122e-67	66.4258	56280
17	Macular thickness at the outer inferior subfield (left)	Ophthalmic	27812	-1	0.0731438	5.58189e-67	66.2532	55731
180	INL-ELM thickness of the outer subfield (left)	Ophthalmic	28510	3	-0.0730752	5.87393e-67	66.2311	55817
141	ELM-ISOS thickness of outer subfield (left)	Ophthalmic	28518	1	0.0736953	6.03879e-67	66.2191	54869
158	Average INL-RPE thickness (left)	Ophthalmic	28536	3	0.0726402	2.04066e-66	65.6902	56020
55	INL-ELM thickness of the central subfield (left)	Ophthalmic	28506	3	-0.0723752	4.01841e-66	65.3959	56175
77	Average INL-RPE thickness (left)	Ophthalmic	28536	3	0.0724471	4.50339e-66	65.3465	56020
87	INL-ELM thickness of the central subfield (left)	Ophthalmic	28506	3	0.0723192	5.05453e-66	65.2963	56175
142	INL-ELM thickness of the inner subfield (left)	Ophthalmic	28508	3	-0.0723048	7.54589e-66	65.1223	56045
217	INL-ELM thickness of the outer subfield (left)	Ophthalmic	28510	3	0.0723005	1.3987e-65	64.8543	55817
209	Average ganglion cell-inner plexiform layer thickness (left)	Ophthalmic	28504	-1	-0.0724598	1.87607e-65	64.7268	55460
255	INL-RPE thickness of central subfield (left)	Ophthalmic	28530	3	0.0717242	1.95758e-65	64.7083	56590
120	Average inner nuclear layer thickness (left)	Ophthalmic	28502	-1	0.0721142	2.89121e-65	64.5389	55829
120	ELM-ISOS thickness of outer subfield (left)	Ophthalmic	28518	1	-0.0727112	3.25497e-65	64.4875	54869
26	INL-RPE thickness of outer subfield (left)	Ophthalmic	28534	3	0.0719633	3.41573e-65	64.4665	56000
95	Macular thickness at the central subfield (left)	Ophthalmic	27802	-1	-0.0716491	3.78202e-65	64.4223	56454
237	Macular thickness at the central subfield (left)	Ophthalmic	27802	-1	-0.0716097	4.44024e-65	64.3526	56454
26	INL-ELM thickness of the outer subfield (left)	Ophthalmic	28510	3	0.0719717	5.31807e-65	64.2742	55817
247	Average retinal nerve fibre layer thickness (left)	Ophthalmic	28500	-1	0.0723992	5.71078e-65	64.2433	55131
183	Average inner nuclear layer thickness (left)	Ophthalmic	28502	-1	-0.0716885	1.62039e-64	63.7904	55829
99	Average inner nuclear layer thickness (left)	Ophthalmic	28502	-1	0.0715585	2.73665e-64	63.5628	55829
46	INL-RPE thickness of central subfield (left)	Ophthalmic	28530	3	-0.0710694	2.82193e-64	63.5495	56590
90	INL-ELM thickness of the central subfield (left)	Ophthalmic	28506	3	0.0712963	3.24383e-64	63.4889	56175
201	ELM-ISOS thickness of outer subfield (left)	Ophthalmic	28518	1	-0.0719965	5.69584e-64	63.2444	54869
115	ELM-ISOS thickness of central subfield (left)	Ophthalmic	28514	-1	0.0710371	6.85484e-64	63.164	56292
151	avMSE	Ophthalmic	20261	NA	0.0710988	6.94391e-64	63.1584	56189
197	Average ganglion cell-inner plexiform layer thickness (left)	Ophthalmic	28504	-1	-0.0715078	8.67351e-64	63.0618	55460
246	ELM-ISOS thickness of outer subfield (left)	Ophthalmic	28518	1	0.0718808	9.02665e-64	63.0445	54869
198	ELM-ISOS thickness of central subfield (left)	Ophthalmic	28514	-1	0.0709571	9.46276e-64	63.024	56292
17	Average inner nuclear layer thickness (left)	Ophthalmic	28502	-1	0.0712097	1.11191e-63	62.9539	55829
29	ISOS-RPE thickness of central subfield (left)	Ophthalmic	28522	2	0.0712388	1.32059e-63	62.8792	55716
110	Macular thickness at the inner temporal subfield (left)	Ophthalmic	27810	4	-0.0709097	1.53561e-63	62.8137	56176
22	INL-RPE thickness of central subfield (left)	Ophthalmic	28530	3	-0.0705761	2.07205e-63	62.6836	56590
125	Macular thickness at the inner superior subfield (left)	Ophthalmic	27808	4	-0.070634	3.70997e-63	62.4306	56265
110	INL-RPE thickness of inner subfield (left)	Ophthalmic	28532	3	-0.0705884	4.28977e-63	62.3676	56280
36	INL-RPE thickness of central subfield (left)	Ophthalmic	28530	3	0.0703231	5.73184e-63	62.2417	56590
68	Average inner nuclear layer thickness (left)	Ophthalmic	28502	-1	0.0707793	6.21263e-63	62.2067	55829
147	avMSE	Ophthalmic	20261	NA	0.0704849	8.14815e-63	62.0889	56189
55	ELM-ISOS thickness of central subfield (left)	Ophthalmic	28514	-1	-0.070385	9.39313e-63	62.0272	56292
167	ISOS-RPE thickness of inner subfield (left)	Ophthalmic	28524	2	-0.0707897	1.64245e-62	61.7845	55427
178	ELM-ISOS thickness of central subfield (left)	Ophthalmic	28514	-1	0.0702171	1.83542e-62	61.7363	56292
178	Average retinal nerve fibre layer thickness (left)	Ophthalmic	28500	-1	0.0709472	1.86213e-62	61.73	55131
145	ELM-ISOS thickness of central subfield (left)	Ophthalmic	28514	-1	-0.0701652	2.25756e-62	61.6464	56292
235	Average retinal nerve fibre layer thickness (left)	Ophthalmic	28500	-1	-0.070752	4.01687e-62	61.3961	55131
44	INL-RPE thickness of central subfield (left)	Ophthalmic	28530	3	0.0697939	4.75394e-62	61.3229	56590
21	INL-ELM thickness of the outer subfield (left)	Ophthalmic	28510	3	-0.0702739	4.76362e-62	61.3221	55817
150	Macular thickness at the outer nasal subfield (left)	Ophthalmic	27814	4	-0.0698495	4.99118e-62	61.3018	56480
98	Macular thickness at the inner superior subfield (left)	Ophthalmic	27808	4	0.0698533	8.33169e-62	61.0793	56265
199	Macular thickness at the outer temporal subfield (left)	Ophthalmic	27818	4	0.0698087	1.06759e-61	60.9716	56236
10	Average INL-RPE thickness (left)	Ophthalmic	28536	3	-0.0697606	2.19118e-61	60.6593	56020
90	Macular thickness at the inner superior subfield (left)	Ophthalmic	27808	4	0.0695978	2.28946e-61	60.6403	56265
44	Average INL-RPE thickness (left)	Ophthalmic	28536	3	0.0697368	2.40668e-61	60.6186	56020
76	ELM-ISOS thickness of inner subfield (left)	Ophthalmic	28516	1	-0.0700302	3.1531e-61	60.5013	55441
45	INL-ELM thickness of the inner subfield (left)	Ophthalmic	28508	3	-0.069616	3.64388e-61	60.4384	56045
201	Average ELM-ISOS thickness (left)	Ophthalmic	28520	1	-0.0702997	4.03022e-61	60.3947	54917
22	ELM-ISOS thickness of outer subfield (left)	Ophthalmic	28518	1	0.0703112	4.34204e-61	60.3623	54869
6	avMSE	Ophthalmic	20261	NA	-0.0694694	4.57044e-61	60.34	56189
89	INL-ELM thickness of the outer subfield (left)	Ophthalmic	28510	3	0.0696595	5.35557e-61	60.2712	55817
68	Macular thickness at the inner inferior subfield (left)	Ophthalmic	27804	4	0.0696927	5.55204e-61	60.2555	55749
217	Average INL-ELM thickness (left)	Ophthalmic	28512	3	0.0696298	5.66187e-61	60.247	55842
99	INL-ELM thickness of the outer subfield (left)	Ophthalmic	28510	3	0.0695594	7.92887e-61	60.1008	55817
191	INL-ELM thickness of the inner subfield (left)	Ophthalmic	28508	3	0.0693737	9.43637e-61	60.0252	56045
165	INL-RPE thickness of inner subfield (left)	Ophthalmic	28532	3	0.0691696	1.19173e-60	59.9238	56280
187	Macular thickness at the outer inferior subfield (left)	Ophthalmic	27812	-1	0.0694558	1.46528e-60	59.8341	55731
178	INL-ELM thickness of the outer subfield (left)	Ophthalmic	28510	3	-0.0693784	1.60935e-60	59.7933	55817
22	Average INL-RPE thickness (left)	Ophthalmic	28536	3	-0.0692365	1.7159e-60	59.7655	56020
89	Average INL-ELM thickness (left)	Ophthalmic	28512	3	0.0693146	1.94323e-60	59.7115	55842
79	ISOS-RPE thickness of inner subfield (left)	Ophthalmic	28524	2	-0.0695361	2.24296e-60	59.6492	55427
3	INL-ELM thickness of the central subfield (left)	Ophthalmic	28506	3	0.0690455	2.49483e-60	59.603	56175
125	Macular thickness at the inner temporal subfield (left)	Ophthalmic	27810	4	-0.0690065	2.89831e-60	59.5379	56176
22	Overall macular thickness (left)	Ophthalmic	27800	4	-0.069186	2.98536e-60	59.525	55872
199	Average ganglion cell-inner plexiform layer thickness (left)	Ophthalmic	28504	-1	0.0693868	3.69757e-60	59.4321	55460
99	Average INL-ELM thickness (left)	Ophthalmic	28512	3	0.0690798	4.85228e-60	59.3141	55842
17	INL-RPE thickness of inner subfield (left)	Ophthalmic	28532	3	0.0688082	4.90694e-60	59.3092	56280
20	INL-ELM thickness of the central subfield (left)	Ophthalmic	28506	3	-0.0687332	8.44006e-60	59.0737	56175
114	Average ELM-ISOS thickness (left)	Ophthalmic	28520	1	-0.0694132	1.24446e-59	58.905	54917
252	INL-ELM thickness of the central subfield (left)	Ophthalmic	28506	3	0.0685494	1.72468e-59	58.7633	56175
183	ELM-ISOS thickness of inner subfield (left)	Ophthalmic	28516	1	-0.0689448	2.13917e-59	58.6698	55441
44	INL-RPE thickness of outer subfield (left)	Ophthalmic	28534	3	0.0685409	2.69546e-59	58.5694	56000
63	INL-ELM thickness of the central subfield (left)	Ophthalmic	28506	3	-0.0684143	2.91324e-59	58.5356	56175
244	Macular thickness at the outer inferior subfield (left)	Ophthalmic	27812	-1	-0.0686541	3.29045e-59	58.4827	55731
12	Average INL-ELM thickness (left)	Ophthalmic	28512	3	-0.0685495	3.78747e-59	58.4217	55842
17	Macular thickness at the outer nasal subfield (left)	Ophthalmic	27814	4	0.0681498	3.97414e-59	58.4008	56480
209	ELM-ISOS thickness of inner subfield (left)	Ophthalmic	28516	1	0.0687738	4.13078e-59	58.384	55441
167	Average INL-ELM thickness (left)	Ophthalmic	28512	3	0.068485	4.8588e-59	58.3135	55842
115	ELM-ISOS thickness of outer subfield (left)	Ophthalmic	28518	1	0.0690788	5.03527e-59	58.298	54869
21	INL-ELM thickness of the inner subfield (left)	Ophthalmic	28508	3	-0.0682141	8.56827e-59	58.0671	56045
87	INL-RPE thickness of central subfield (left)	Ophthalmic	28530	3	0.0678761	8.89111e-59	58.051	56590
22	Macular thickness at the inner temporal subfield (left)	Ophthalmic	27810	4	-0.0680286	1.29002e-58	57.8894	56176
179	ELM-ISOS thickness of outer subfield (left)	Ophthalmic	28518	1	0.0687615	1.68879e-58	57.7724	54869
81	Average ganglion cell-inner plexiform layer thickness (left)	Ophthalmic	28504	-1	0.0683194	2.25478e-58	57.6469	55460
246	Average ELM-ISOS thickness (left)	Ophthalmic	28520	1	0.0685596	3.24678e-58	57.4885	54917
247	Macular thickness at the central subfield (left)	Ophthalmic	27802	-1	-0.0675976	3.56541e-58	57.4479	56454
159	INL-ELM thickness of the outer subfield (left)	Ophthalmic	28510	3	-0.0679621	3.83898e-58	57.4158	55817
141	Average ELM-ISOS thickness (left)	Ophthalmic	28520	1	0.0684961	4.13095e-58	57.3839	54917
98	Macular thickness at the inner temporal subfield (left)	Ophthalmic	27810	4	0.0676876	4.78487e-58	57.3201	56176
119	Average INL-ELM thickness (left)	Ophthalmic	28512	3	0.0677549	7.99433e-58	57.0972	55842
132	ELM-ISOS thickness of outer subfield (left)	Ophthalmic	28518	1	0.0683438	8.23613e-58	57.0843	54869
21	Macular thickness at the outer temporal subfield (left)	Ophthalmic	27818	4	-0.0674467	1.04888e-57	56.9793	56236
22	Macular thickness at the inner superior subfield (left)	Ophthalmic	27808	4	-0.0673983	1.18135e-57	56.9276	56265
142	Average INL-ELM thickness (left)	Ophthalmic	28512	3	-0.0675834	1.53693e-57	56.8133	55842
112	ELM-ISOS thickness of central subfield (left)	Ophthalmic	28514	-1	-0.0672145	2.24177e-57	56.6494	56292
98	ELM-ISOS thickness of outer subfield (left)	Ophthalmic	28518	1	-0.0680771	2.25396e-57	56.6471	54869
22	Average ganglion cell-inner plexiform layer thickness (left)	Ophthalmic	28504	-1	-0.0677107	2.28447e-57	56.6412	55460
125	INL-RPE thickness of inner subfield (left)	Ophthalmic	28532	3	-0.0671555	2.88456e-57	56.5399	56280
42	ISOS-RPE thickness of central subfield (left)	Ophthalmic	28522	2	-0.0674658	3.20794e-57	56.4938	55716
95	INL-RPE thickness of outer subfield (left)	Ophthalmic	28534	3	-0.0672391	3.96495e-57	56.4018	56000
99	ELM-ISOS thickness of outer subfield (left)	Ophthalmic	28518	1	-0.0678306	5.69401e-57	56.2446	54869
55	Macular thickness at the inner superior subfield (left)	Ophthalmic	27808	4	-0.0669354	6.89383e-57	56.1615	56265
4	Macular thickness at the inner superior subfield (left)	Ophthalmic	27808	4	-0.0669227	7.23541e-57	56.1405	56265
119	INL-ELM thickness of the outer subfield (left)	Ophthalmic	28510	3	0.0671526	8.33704e-57	56.079	55817
4	INL-RPE thickness of inner subfield (left)	Ophthalmic	28532	3	-0.0667459	1.36746e-56	55.8641	56280
156	Macular thickness at the outer nasal subfield (left)	Ophthalmic	27814	4	-0.0665826	1.62379e-56	55.7895	56480
167	Average ISOS-RPE thickness (left)	Ophthalmic	28528	2	-0.0674348	1.66289e-56	55.7791	55048
29	ISOS-RPE thickness of inner subfield (left)	Ophthalmic	28524	2	0.0671823	1.80675e-56	55.7431	55427
78	INL-RPE thickness of central subfield (left)	Ophthalmic	28530	3	-0.0662858	3.91452e-56	55.4073	56590
36	Macular thickness at the inner nasal subfield (left)	Ophthalmic	27806	4	0.0662902	6.73548e-56	55.1716	56337
110	ELM-ISOS thickness of central subfield (left)	Ophthalmic	28514	-1	-0.066198	1.0522e-55	54.9779	56292
110	Average INL-RPE thickness (left)	Ophthalmic	28536	3	-0.0662861	1.37843e-55	54.8606	56020
47	ELM-ISOS thickness of outer subfield (left)	Ophthalmic	28518	1	0.0669548	1.49261e-55	54.8261	54869
125	Average inner nuclear layer thickness (left)	Ophthalmic	28502	-1	-0.0663765	1.50029e-55	54.8238	55829
55	Macular thickness at the inner temporal subfield (left)	Ophthalmic	27810	4	-0.0660846	2.0782e-55	54.6823	56176
115	ISOS-RPE thickness of central subfield (left)	Ophthalmic	28522	2	0.0663088	2.48097e-55	54.6054	55716
218	Macular thickness at the outer nasal subfield (left)	Ophthalmic	27814	4	-0.065601	6.53401e-55	54.1848	56480
90	ELM-ISOS thickness of central subfield (left)	Ophthalmic	28514	-1	0.0656523	8.1114e-55	54.0909	56292
114	INL-ELM thickness of the central subfield (left)	Ophthalmic	28506	3	0.0656564	1.02925e-54	53.9875	56175
63	Macular thickness at the inner superior subfield (left)	Ophthalmic	27808	4	-0.0655513	1.25218e-54	53.9023	56265
10	Overall macular thickness (left)	Ophthalmic	27800	4	-0.0657271	1.52878e-54	53.8157	55872
199	Overall macular thickness (left)	Ophthalmic	27800	4	0.065653	2.01161e-54	53.6965	55872
90	Macular thickness at the inner temporal subfield (left)	Ophthalmic	27810	4	0.0654632	2.105e-54	53.6767	56176
182	Macular thickness at the inner superior subfield (left)	Ophthalmic	27808	4	-0.0652177	4.31685e-54	53.3648	56265
36	Macular thickness at the inner superior subfield (left)	Ophthalmic	27808	4	0.0651629	5.28688e-54	53.2768	56265
132	Average ELM-ISOS thickness (left)	Ophthalmic	28520	1	0.0659342	5.72689e-54	53.2421	54917
79	Average ISOS-RPE thickness (left)	Ophthalmic	28528	2	-0.0657543	8.30174e-54	53.0808	55048
4	Macular thickness at the inner temporal subfield (left)	Ophthalmic	27810	4	-0.064965	1.3261e-53	52.8774	56176
255	Macular thickness at the inner superior subfield (left)	Ophthalmic	27808	4	0.0648878	1.4588e-53	52.836	56265
178	Average ISOS-RPE thickness (left)	Ophthalmic	28528	2	0.065599	1.462e-53	52.8351	55048
162	Macular thickness at the central subfield (left)	Ophthalmic	27802	-1	-0.064744	1.66147e-53	52.7795	56454
90	INL-RPE thickness of central subfield (left)	Ophthalmic	28530	3	0.0646522	1.7502e-53	52.7569	56590
167	Macular thickness at the inner superior subfield (left)	Ophthalmic	27808	4	0.0648157	1.90184e-53	52.7208	56265
26	Average INL-RPE thickness (left)	Ophthalmic	28536	3	0.0648591	2.72337e-53	52.5649	56020
99	Macular thickness at the outer inferior subfield (left)	Ophthalmic	27812	-1	0.0650265	2.72516e-53	52.5646	55731
227	INL-ELM thickness of the central subfield (left)	Ophthalmic	28506	3	0.0647549	2.87565e-53	52.5413	56175
179	Average ELM-ISOS thickness (left)	Ophthalmic	28520	1	0.0653704	4.44918e-53	52.3517	54917
26	Average INL-ELM thickness (left)	Ophthalmic	28512	3	0.0647296	6.36568e-53	52.1962	55842
218	Overall macular thickness (left)	Ophthalmic	27800	4	-0.0646673	7.49907e-53	52.125	55872
125	Macular thickness at the outer nasal subfield (left)	Ophthalmic	27814	4	-0.0642764	8.76757e-53	52.0571	56480
243	Macular thickness at the central subfield (left)	Ophthalmic	27802	-1	-0.0642253	1.11547e-52	51.9525	56454
36	Average inner nuclear layer thickness (left)	Ophthalmic	28502	-1	0.0644989	1.51476e-52	51.8197	55829
181	Macular thickness at the inner superior subfield (left)	Ophthalmic	27808	4	0.0642217	1.67297e-52	51.7765	56265
55	INL-ELM thickness of the inner subfield (left)	Ophthalmic	28508	3	-0.0642931	2.03762e-52	51.6909	56045
162	Macular thickness at the outer inferior subfield (left)	Ophthalmic	27812	-1	-0.0644559	2.17269e-52	51.663	55731
191	Average INL-ELM thickness (left)	Ophthalmic	28512	3	0.0643732	2.3255e-52	51.6335	55842
97	ELM-ISOS thickness of central subfield (left)	Ophthalmic	28514	-1	0.064097	2.49161e-52	51.6035	56292
213	Average retinal nerve fibre layer thickness (left)	Ophthalmic	28500	-1	-0.0645667	5.11877e-52	51.2908	55131
40	Average INL-ELM thickness (left)	Ophthalmic	28512	3	-0.0641126	5.97092e-52	51.224	55842
178	Macular thickness at the inner nasal subfield (left)	Ophthalmic	27806	4	0.0638087	6.46937e-52	51.1891	56337
55	INL-RPE thickness of inner subfield (left)	Ophthalmic	28532	3	-0.0637923	7.71517e-52	51.1127	56280
21	Overall macular thickness (left)	Ophthalmic	27800	4	-0.064014	8.01054e-52	51.0963	55872
236	Total macular volume (left)	Ophthalmic	27820	NA	0.119991	9.4984e-52	51.0223	15798
120	INL-RPE thickness of outer subfield (left)	Ophthalmic	28534	3	0.0638917	9.5684e-52	51.0192	56000
133	Average ganglion cell-inner plexiform layer thickness (left)	Ophthalmic	28504	-1	-0.0641657	1.08757e-51	50.9635	55460
3	Average retinal nerve fibre layer thickness (left)	Ophthalmic	28500	-1	0.0642581	1.54607e-51	50.8108	55131
112	ISOS-RPE thickness of inner subfield (left)	Ophthalmic	28524	2	0.0639259	2.74708e-51	50.5611	55427
217	INL-RPE thickness of inner subfield (left)	Ophthalmic	28532	3	0.0633623	3.64025e-51	50.4389	56280
99	avMSE	Ophthalmic	20261	NA	0.0634058	3.74256e-51	50.4268	56189
68	Average ganglion cell-inner plexiform layer thickness (left)	Ophthalmic	28504	-1	0.0636442	7.01247e-51	50.1541	55460
181	Macular thickness at the inner temporal subfield (left)	Ophthalmic	27810	4	0.063198	8.09667e-51	50.0917	56176
56	INL-RPE thickness of central subfield (left)	Ophthalmic	28530	3	0.0628156	1.39291e-50	49.8561	56590
204	Average retinal nerve fibre layer thickness (left)	Ophthalmic	28500	-1	0.0635333	2.02967e-50	49.6926	55131
178	Macular thickness at the outer superior subfield (left)	Ophthalmic	27816	4	0.0627663	2.32371e-50	49.6338	56421
63	Macular thickness at the inner temporal subfield (left)	Ophthalmic	27810	4	-0.0628802	2.51805e-50	49.5989	56176
159	avMSE	Ophthalmic	20261	NA	-0.0628402	2.82983e-50	49.5482	56189
44	INL-ELM thickness of the outer subfield (left)	Ophthalmic	28510	3	0.0630369	2.95193e-50	49.5299	55817
90	INL-ELM thickness of the inner subfield (left)	Ophthalmic	28508	3	0.0628206	4.03914e-50	49.3937	56045
22	INL-RPE thickness of outer subfield (left)	Ophthalmic	28534	3	-0.0627582	5.51026e-50	49.2588	56000
254	INL-ELM thickness of the inner subfield (left)	Ophthalmic	28508	3	0.0626964	6.27349e-50	49.2025	56045
38	ISOS-RPE thickness of central subfield (left)	Ophthalmic	28522	2	0.062828	7.56166e-50	49.1214	55716
165	Average INL-ELM thickness (left)	Ophthalmic	28512	3	0.0627458	7.87399e-50	49.1038	55842
120	Average ELM-ISOS thickness (left)	Ophthalmic	28520	1	-0.0632578	8.24625e-50	49.0837	54917
21	Average INL-RPE thickness (left)	Ophthalmic	28536	3	-0.0626093	8.97284e-50	49.0471	56020
180	INL-RPE thickness of central subfield (left)	Ophthalmic	28530	3	-0.062286	9.22469e-50	49.035	56590
16	ELM-ISOS thickness of outer subfield (left)	Ophthalmic	28518	1	0.0631788	1.19731e-49	48.9218	54869
40	INL-ELM thickness of the outer subfield (left)	Ophthalmic	28510	3	-0.0626402	1.20106e-49	48.9204	55817
161	INL-RPE thickness of central subfield (left)	Ophthalmic	28530	3	-0.0621725	1.38026e-49	48.86	56590
16	avMSE	Ophthalmic	20261	NA	-0.0623257	1.75402e-49	48.756	56189
129	Average INL-RPE thickness (left)	Ophthalmic	28536	3	0.0624036	1.85528e-49	48.7316	56020
178	Overall average retinal pigment epithelium thickness (left)	Ophthalmic	27822	-1	-0.0623604	1.91316e-49	48.7182	56082
36	ELM-ISOS thickness of central subfield (left)	Ophthalmic	28514	-1	0.0621808	2.39333e-49	48.621	56292
56	Macular thickness at the inner superior subfield (left)	Ophthalmic	27808	4	0.0621925	2.42023e-49	48.6161	56265
208	Macular thickness at the central subfield (left)	Ophthalmic	27802	-1	0.0620771	2.5199e-49	48.5986	56454
98	INL-ELM thickness of the inner subfield (left)	Ophthalmic	28508	3	0.0622947	2.59246e-49	48.5863	56045
99	Macular thickness at the outer nasal subfield (left)	Ophthalmic	27814	4	0.0620206	2.92596e-49	48.5337	56480
38	INL-ELM thickness of the central subfield (left)	Ophthalmic	28506	3	-0.0621433	3.42984e-49	48.4647	56175
44	INL-RPE thickness of inner subfield (left)	Ophthalmic	28532	3	0.0620485	3.90555e-49	48.4083	56280
129	INL-RPE thickness of outer subfield (left)	Ophthalmic	28534	3	0.0621902	4.08789e-49	48.3885	56000
167	ISOS-RPE thickness of outer subfield (left)	Ophthalmic	28526	2	-0.0627434	4.16973e-49	48.3799	55005
221	Average inner nuclear layer thickness (left)	Ophthalmic	28502	-1	0.0622497	4.62913e-49	48.3345	55829
22	Macular thickness at the outer superior subfield (left)	Ophthalmic	27816	4	-0.0618905	5.1881e-49	48.285	56421
26	ELM-ISOS thickness of central subfield (left)	Ophthalmic	28514	-1	-0.061922	5.95508e-49	48.2251	56292
255	INL-ELM thickness of the central subfield (left)	Ophthalmic	28506	3	0.0619773	6.1464e-49	48.2114	56175
255	Macular thickness at the inner temporal subfield (left)	Ophthalmic	27810	4	0.0619454	6.8623e-49	48.1635	56176
63	Macular thickness at the inner nasal subfield (left)	Ophthalmic	27806	4	-0.0618448	7.16243e-49	48.1449	56337
224	Macular thickness at the central subfield (left)	Ophthalmic	27802	-1	0.0617468	8.07331e-49	48.0929	56454
36	Overall macular thickness (left)	Ophthalmic	27800	4	0.0620196	9.52486e-49	48.0211	55872
129	ELM-ISOS thickness of outer subfield (left)	Ophthalmic	28518	1	-0.0625615	1.02561e-48	47.989	54869
90	Macular thickness at the inner inferior subfield (left)	Ophthalmic	27804	4	0.0620357	1.14282e-48	47.942	55749
56	Macular thickness at the inner nasal subfield (left)	Ophthalmic	27806	4	0.0617038	1.17483e-48	47.93	56337
198	Macular thickness at the inner temporal subfield (left)	Ophthalmic	27810	4	0.0617752	1.24595e-48	47.9045	56176
158	Macular thickness at the outer inferior subfield (left)	Ophthalmic	27812	-1	0.0619765	1.45413e-48	47.8374	55731
9	Macular thickness at the inner nasal subfield (left)	Ophthalmic	27806	4	0.0615059	2.34844e-48	47.6292	56337
46	INL-ELM thickness of the central subfield (left)	Ophthalmic	28506	3	-0.0615882	2.39955e-48	47.6199	56175
48	INL-RPE thickness of outer subfield (left)	Ophthalmic	28534	3	0.0616666	2.55084e-48	47.5933	56000
86	INL-ELM thickness of the outer subfield (left)	Ophthalmic	28510	3	0.0617303	2.90215e-48	47.5373	55817
44	Macular thickness at the outer superior subfield (left)	Ophthalmic	27816	4	0.0613861	3.04218e-48	47.5168	56421
142	INL-ELM thickness of the outer subfield (left)	Ophthalmic	28510	3	-0.0616962	3.26663e-48	47.4859	55817
9	Macular thickness at the outer temporal subfield (left)	Ophthalmic	27818	4	0.0614347	3.64858e-48	47.4379	56236
115	Average INL-RPE thickness (left)	Ophthalmic	28536	3	0.0615451	3.74698e-48	47.4263	56020
156	INL-ELM thickness of the central subfield (left)	Ophthalmic	28506	3	-0.0614328	4.12402e-48	47.3847	56175
204	ELM-ISOS thickness of outer subfield (left)	Ophthalmic	28518	1	0.0621451	4.31399e-48	47.3651	54869
124	INL-ELM thickness of the outer subfield (left)	Ophthalmic	28510	3	-0.0615961	4.62353e-48	47.335	55817
159	Average INL-ELM thickness (left)	Ophthalmic	28512	3	-0.0615571	5.04612e-48	47.297	55842
45	Average INL-ELM thickness (left)	Ophthalmic	28512	3	-0.0614638	6.97202e-48	47.1566	55842
99	Average ganglion cell-inner plexiform layer thickness (left)	Ophthalmic	28504	-1	0.0616113	8.67638e-48	47.0617	55460
244	avMSE	Ophthalmic	20261	NA	-0.0612099	8.71166e-48	47.0599	56189
44	Macular thickness at the inner superior subfield (left)	Ophthalmic	27808	4	0.0610811	1.1802e-47	46.928	56265
204	ISOS-RPE thickness of central subfield (left)	Ophthalmic	28522	2	0.0613541	1.29342e-47	46.8883	55716
174	Macular thickness at the outer inferior subfield (left)	Ophthalmic	27812	-1	-0.0613299	1.36691e-47	46.8643	55731
68	ISOS-RPE thickness of central subfield (left)	Ophthalmic	28522	2	0.0613334	1.38928e-47	46.8572	55716
36	Macular thickness at the inner temporal subfield (left)	Ophthalmic	27810	4	0.0610741	1.42897e-47	46.845	56176
182	INL-RPE thickness of central subfield (left)	Ophthalmic	28530	3	-0.0607982	1.71458e-47	46.7658	56590
221	Average ganglion cell-inner plexiform layer thickness (left)	Ophthalmic	28504	-1	0.0614028	1.77762e-47	46.7502	55460
26	Macular thickness at the outer inferior subfield (left)	Ophthalmic	27812	-1	0.0612448	1.83222e-47	46.737	55731
162	INL-RPE thickness of central subfield (left)	Ophthalmic	28530	3	0.060772	1.87749e-47	46.7264	56590
147	INL-RPE thickness of central subfield (left)	Ophthalmic	28530	3	-0.0607646	1.92657e-47	46.7152	56590
178	ISOS-RPE thickness of outer subfield (left)	Ophthalmic	28526	2	0.0616066	2.10296e-47	46.6772	55005
79	ISOS-RPE thickness of outer subfield (left)	Ophthalmic	28526	2	-0.0616059	2.10818e-47	46.6761	55005
129	Average inner nuclear layer thickness (left)	Ophthalmic	28502	-1	0.0611406	2.18033e-47	46.6615	55829
220	Macular thickness at the outer nasal subfield (left)	Ophthalmic	27814	4	-0.0607883	2.17745e-47	46.6621	56480
199	Macular thickness at the outer inferior subfield (left)	Ophthalmic	27812	-1	0.0611703	2.36756e-47	46.6257	55731
29	Average ISOS-RPE thickness (left)	Ophthalmic	28528	2	0.0615453	2.38839e-47	46.6219	55048
63	INL-RPE thickness of central subfield (left)	Ophthalmic	28530	3	-0.0606225	3.15171e-47	46.5015	56590
225	ISOS-RPE thickness of outer subfield (left)	Ophthalmic	28526	2	0.0614875	3.15846e-47	46.5005	55005
17	avMSE	Ophthalmic	20261	NA	0.060835	3.1843e-47	46.497	56189
247	Average ganglion cell-inner plexiform layer thickness (left)	Ophthalmic	28504	-1	0.0612169	3.36238e-47	46.4734	55460
168	Average ganglion cell-inner plexiform layer thickness (left)	Ophthalmic	28504	-1	-0.0611854	3.74514e-47	46.4265	55460
247	Overall average retinal pigment epithelium thickness (left)	Ophthalmic	27822	-1	0.0608228	4.05346e-47	46.3922	56082
71	Average inner nuclear layer thickness (left)	Ophthalmic	28502	-1	0.0609468	4.24426e-47	46.3722	55829
229	Average retinal nerve fibre layer thickness (left)	Ophthalmic	28500	-1	0.0613156	4.4691e-47	46.3498	55131
19	INL-ELM thickness of the outer subfield (left)	Ophthalmic	28510	3	0.0609301	4.59636e-47	46.3376	55817
115	INL-RPE thickness of outer subfield (left)	Ophthalmic	28534	3	0.0608182	4.79702e-47	46.319	56000
221	Macular thickness at the outer nasal subfield (left)	Ophthalmic	27814	4	0.0605355	5.21548e-47	46.2827	56480
21	INL-RPE thickness of outer subfield (left)	Ophthalmic	28534	3	-0.0607939	5.21537e-47	46.2827	56000
112	INL-RPE thickness of central subfield (left)	Ophthalmic	28530	3	-0.0604672	5.38856e-47	46.2685	56590
165	Average INL-RPE thickness (left)	Ophthalmic	28536	3	0.0607556	5.7306e-47	46.2418	56020
254	Average INL-ELM thickness (left)	Ophthalmic	28512	3	0.0608357	6.06416e-47	46.2172	55842
119	INL-ELM thickness of the inner subfield (left)	Ophthalmic	28508	3	0.060711	6.37483e-47	46.1955	56045
114	Average ganglion cell-inner plexiform layer thickness (left)	Ophthalmic	28504	-1	0.0610112	6.79173e-47	46.168	55460
86	Average INL-ELM thickness (left)	Ophthalmic	28512	3	0.0607307	8.68708e-47	46.0611	55842
185	Macular thickness at the inner nasal subfield (left)	Ophthalmic	27806	4	0.0603595	1.24252e-46	45.9057	56337
182	INL-ELM thickness of the central subfield (left)	Ophthalmic	28506	3	-0.0604282	1.32205e-46	45.8788	56175
158	INL-RPE thickness of inner subfield (left)	Ophthalmic	28532	3	0.0603616	1.36946e-46	45.8635	56280
199	Average inner nuclear layer thickness (left)	Ophthalmic	28502	-1	0.0605826	1.47575e-46	45.831	55829
81	Macular thickness at the outer temporal subfield (left)	Ophthalmic	27818	4	0.0603601	1.49227e-46	45.8262	56236
77	Average retinal nerve fibre layer thickness (left)	Ophthalmic	28500	-1	-0.0609436	1.58233e-46	45.8007	55131
46	Macular thickness at the inner superior subfield (left)	Ophthalmic	27808	4	-0.0603062	1.70139e-46	45.7692	56265
182	ELM-ISOS thickness of central subfield (left)	Ophthalmic	28514	-1	-0.0602587	1.90531e-46	45.72	56292
46	Macular thickness at the inner temporal subfield (left)	Ophthalmic	27810	4	-0.0603041	2.01729e-46	45.6952	56176
245	ISOS-RPE thickness of central subfield (left)	Ophthalmic	28522	2	0.0604947	2.45197e-46	45.6105	55716
95	Average INL-RPE thickness (left)	Ophthalmic	28536	3	-0.0603005	2.71721e-46	45.5659	56020
101	ELM-ISOS thickness of central subfield (left)	Ophthalmic	28514	-1	-0.0601352	2.90535e-46	45.5368	56292
201	Average INL-ELM thickness (left)	Ophthalmic	28512	3	-0.0603326	3.37376e-46	45.4719	55842
36	Average INL-ELM thickness (left)	Ophthalmic	28512	3	0.0603185	3.53943e-46	45.4511	55842
1	Macular thickness at the outer temporal subfield (left)	Ophthalmic	27818	4	-0.0600959	3.67927e-46	45.4342	56236
218	Macular thickness at the outer superior subfield (left)	Ophthalmic	27816	4	-0.0599565	4.23091e-46	45.3736	56421
39	INL-ELM thickness of the outer subfield (left)	Ophthalmic	28510	3	0.0602737	4.31442e-46	45.3651	55817
178	ISOS-RPE thickness of inner subfield (left)	Ophthalmic	28524	2	0.0604156	5.45456e-46	45.2632	55427
179	INL-ELM thickness of the outer subfield (left)	Ophthalmic	28510	3	0.0602023	5.49659e-46	45.2599	55817
22	INL-ELM thickness of the central subfield (left)	Ophthalmic	28506	3	-0.0599758	6.1844e-46	45.2087	56175
31	INL-ELM thickness of the central subfield (left)	Ophthalmic	28506	3	-0.0599716	6.27187e-46	45.2026	56175
114	Average inner nuclear layer thickness (left)	Ophthalmic	28502	-1	0.060115	7.22712e-46	45.141	55829
12	Macular thickness at the outer inferior subfield (left)	Ophthalmic	27812	-1	-0.0601594	7.43385e-46	45.1288	55731
55	Macular thickness at the inner inferior subfield (left)	Ophthalmic	27804	4	-0.0601455	7.54098e-46	45.1226	55749
78	INL-ELM thickness of the central subfield (left)	Ophthalmic	28506	3	-0.0599138	7.63209e-46	45.1174	56175
23	Average ELM-ISOS thickness (left)	Ophthalmic	28520	1	0.0605899	7.76302e-46	45.11	54917
120	Average INL-RPE thickness (left)	Ophthalmic	28536	3	0.0599887	7.83681e-46	45.1059	56020
44	Average INL-ELM thickness (left)	Ophthalmic	28512	3	0.0600747	8.09047e-46	45.092	55842
223	avMSE	Ophthalmic	20261	NA	0.0598844	8.22303e-46	45.085	56189
6	INL-ELM thickness of the inner subfield (left)	Ophthalmic	28508	3	-0.0599506	8.52393e-46	45.0694	56045
77	INL-RPE thickness of inner subfield (left)	Ophthalmic	28532	3	0.0596804	1.3942e-45	44.8557	56280
77	ISOS-RPE thickness of central subfield (left)	Ophthalmic	28522	2	0.0599487	1.55525e-45	44.8082	55716
87	Macular thickness at the inner superior subfield (left)	Ophthalmic	27808	4	0.0595833	1.98921e-45	44.7013	56265
34	ELM-ISOS thickness of central subfield (left)	Ophthalmic	28514	-1	0.0595597	2.05342e-45	44.6875	56292
212	Macular thickness at the outer inferior subfield (left)	Ophthalmic	27812	-1	0.059848	2.12509e-45	44.6726	55731
1	Average ganglion cell-inner plexiform layer thickness (left)	Ophthalmic	28504	-1	-0.0599522	2.44314e-45	44.6121	55460
99	INL-ELM thickness of the inner subfield (left)	Ophthalmic	28508	3	0.0596228	2.58062e-45	44.5883	56045
197	INL-ELM thickness of the outer subfield (left)	Ophthalmic	28510	3	-0.0597097	2.89749e-45	44.538	55817
191	INL-ELM thickness of the outer subfield (left)	Ophthalmic	28510	3	0.0596217	3.89475e-45	44.4095	55817
180	Average retinal nerve fibre layer thickness (left)	Ophthalmic	28500	-1	0.0599739	4.1205e-45	44.3851	55131
198	Average retinal nerve fibre layer thickness (left)	Ophthalmic	28500	-1	0.0599407	4.6038e-45	44.3369	55131
167	ELM-ISOS thickness of central subfield (left)	Ophthalmic	28514	-1	0.0592952	5.01049e-45	44.3001	56292
4	Macular thickness at the inner inferior subfield (left)	Ophthalmic	27804	4	-0.0595651	5.31764e-45	44.2743	55749
244	Average ganglion cell-inner plexiform layer thickness (left)	Ophthalmic	28504	-1	-0.0596961	5.75573e-45	44.2399	55460
99	Macular thickness at the outer superior subfield (left)	Ophthalmic	27816	4	0.0591819	5.84346e-45	44.2333	56421
24	Average ELM-ISOS thickness (left)	Ophthalmic	28520	1	-0.0599297	7.03141e-45	44.153	54917
68	Macular thickness at the inner nasal subfield (left)	Ophthalmic	27806	4	0.0591499	7.54628e-45	44.1223	56337
22	Overall average retinal pigment epithelium thickness (left)	Ophthalmic	27822	-1	-0.0592701	7.90617e-45	44.102	56082
81	Overall macular thickness (left)	Ophthalmic	27800	4	0.0593471	8.86107e-45	44.0525	55872
201	INL-RPE thickness of outer subfield (left)	Ophthalmic	28534	3	-0.0592514	9.73051e-45	44.0119	56000
129	avMSE	Ophthalmic	20261	NA	0.0591097	1.12057e-44	43.9506	56189
156	Macular thickness at the outer superior subfield (left)	Ophthalmic	27816	4	-0.0589855	1.13101e-44	43.9465	56421
40	INL-ELM thickness of the inner subfield (left)	Ophthalmic	28508	3	-0.059163	1.20798e-44	43.9179	56045
142	Macular thickness at the inner nasal subfield (left)	Ophthalmic	27806	4	-0.0589913	1.28478e-44	43.8912	56337
110	INL-RPE thickness of outer subfield (left)	Ophthalmic	28534	3	-0.0591496	1.36719e-44	43.8642	56000
1	Macular thickness at the inner superior subfield (left)	Ophthalmic	27808	4	-0.0590095	1.37139e-44	43.8628	56265
225	Average ISOS-RPE thickness (left)	Ophthalmic	28528	2	0.059602	1.64566e-44	43.7837	55048
36	Macular thickness at the inner inferior subfield (left)	Ophthalmic	27804	4	0.0592162	1.70439e-44	43.7684	55749
56	Overall macular thickness (left)	Ophthalmic	27800	4	0.0591411	1.76243e-44	43.7539	55872
63	ELM-ISOS thickness of central subfield (left)	Ophthalmic	28514	-1	-0.0589069	1.84415e-44	43.7342	56292
96	INL-ELM thickness of the central subfield (left)	Ophthalmic	28506	3	-0.0589577	1.90894e-44	43.7192	56175
150	Macular thickness at the outer superior subfield (left)	Ophthalmic	27816	4	-0.0588282	1.91596e-44	43.7176	56421
24	ELM-ISOS thickness of inner subfield (left)	Ophthalmic	28516	1	-0.0592925	2.28e-44	43.6421	55441
99	Macular thickness at the inner inferior subfield (left)	Ophthalmic	27804	4	0.0591216	2.33498e-44	43.6317	55749
201	INL-ELM thickness of the inner subfield (left)	Ophthalmic	28508	3	-0.0589479	2.47664e-44	43.6061	56045
162	INL-ELM thickness of the central subfield (left)	Ophthalmic	28506	3	0.0588738	2.52647e-44	43.5975	56175
89	INL-ELM thickness of the inner subfield (left)	Ophthalmic	28508	3	0.0589282	2.64478e-44	43.5776	56045
110	avMSE	Ophthalmic	20261	NA	-0.0588029	3.12278e-44	43.5055	56189
108	Macular thickness at the inner superior subfield (left)	Ophthalmic	27808	4	0.0586529	4.50969e-44	43.3459	56265
179	INL-RPE thickness of outer subfield (left)	Ophthalmic	28534	3	0.0587425	5.30335e-44	43.2754	56000
167	Macular thickness at the inner temporal subfield (left)	Ophthalmic	27810	4	0.058636	5.56518e-44	43.2545	56176
112	INL-ELM thickness of the inner subfield (left)	Ophthalmic	28508	3	-0.0586956	5.73082e-44	43.2418	56045
252	Macular thickness at the inner temporal subfield (left)	Ophthalmic	27810	4	0.058612	6.02735e-44	43.2199	56176
20	Average ISOS-RPE thickness (left)	Ophthalmic	28528	2	0.0591584	7.10408e-44	43.1485	55048
201	Average INL-RPE thickness (left)	Ophthalmic	28536	3	-0.0585354	1.0172e-43	42.9926	56020
204	Average ISOS-RPE thickness (left)	Ophthalmic	28528	2	0.0590277	1.09095e-43	42.9622	55048
162	Macular thickness at the outer nasal subfield (left)	Ophthalmic	27814	4	-0.0582502	1.18775e-43	42.9253	56480
23	ELM-ISOS thickness of outer subfield (left)	Ophthalmic	28518	1	0.0590848	1.23929e-43	42.9068	54869
195	Average INL-ELM thickness (left)	Ophthalmic	28512	3	-0.0585511	1.31301e-43	42.8817	55842
198	Macular thickness at the inner superior subfield (left)	Ophthalmic	27808	4	0.0583117	1.39939e-43	42.8541	56265
97	Macular thickness at the central subfield (left)	Ophthalmic	27802	-1	-0.0581977	1.47801e-43	42.8303	56454
81	avMSE	Ophthalmic	20261	NA	0.0583208	1.54669e-43	42.8106	56189
37	Macular thickness at the inner nasal subfield (left)	Ophthalmic	27806	4	-0.0581961	1.81372e-43	42.7414	56337
56	Macular thickness at the outer temporal subfield (left)	Ophthalmic	27818	4	0.0581495	2.51288e-43	42.5998	56236
244	Macular thickness at the outer nasal subfield (left)	Ophthalmic	27814	4	-0.0580099	2.6325e-43	42.5796	56480
125	INL-RPE thickness of central subfield (left)	Ophthalmic	28530	3	-0.0579534	2.63356e-43	42.5795	56590
218	Macular thickness at the inner inferior subfield (left)	Ophthalmic	27804	4	-0.0583694	2.80139e-43	42.5526	55749
178	Average ganglion cell-inner plexiform layer thickness (left)	Ophthalmic	28504	-1	0.0585204	2.80724e-43	42.5517	55460
209	Average ISOS-RPE thickness (left)	Ophthalmic	28528	2	0.0587297	2.89035e-43	42.539	55048
223	Average INL-ELM thickness (left)	Ophthalmic	28512	3	0.0582943	3.0567e-43	42.5147	55842
45	ISOS-RPE thickness of central subfield (left)	Ophthalmic	28522	2	0.0583355	3.31325e-43	42.4797	55716
57	INL-ELM thickness of the outer subfield (left)	Ophthalmic	28510	3	0.0582684	3.47303e-43	42.4593	55817
28	ELM-ISOS thickness of central subfield (left)	Ophthalmic	28514	-1	0.0579878	3.89315e-43	42.4097	56292
78	ELM-ISOS thickness of central subfield (left)	Ophthalmic	28514	-1	-0.0579583	4.28943e-43	42.3676	56292
201	INL-ELM thickness of the outer subfield (left)	Ophthalmic	28510	3	-0.0581981	4.37322e-43	42.3592	55817
179	Macular thickness at the central subfield (left)	Ophthalmic	27802	-1	0.0578479	4.69432e-43	42.3284	56454
194	INL-RPE thickness of central subfield (left)	Ophthalmic	28530	3	-0.0577507	5.14368e-43	42.2887	56590
165	INL-ELM thickness of the central subfield (left)	Ophthalmic	28506	3	0.0579154	6.01973e-43	42.2204	56175
218	ELM-ISOS thickness of inner subfield (left)	Ophthalmic	28516	1	0.0582347	7.37199e-43	42.1324	55441
108	Macular thickness at the inner temporal subfield (left)	Ophthalmic	27810	4	0.0577926	8.98645e-43	42.0464	56176
63	Macular thickness at the inner inferior subfield (left)	Ophthalmic	27804	4	-0.0579519	1.09742e-42	41.9596	55749
164	Average retinal nerve fibre layer thickness (left)	Ophthalmic	28500	-1	-0.0582364	1.24448e-42	41.905	55131
56	Macular thickness at the outer superior subfield (left)	Ophthalmic	27816	4	0.0575559	1.29454e-42	41.8879	56421
16	Average ELM-ISOS thickness (left)	Ophthalmic	28520	1	0.0583358	1.30118e-42	41.8857	54917
182	Macular thickness at the inner temporal subfield (left)	Ophthalmic	27810	4	-0.0576472	1.4456e-42	41.84	56176
1	Macular thickness at the inner nasal subfield (left)	Ophthalmic	27806	4	-0.0575402	1.56769e-42	41.8047	56337
21	ELM-ISOS thickness of inner subfield (left)	Ophthalmic	28516	1	-0.0579882	1.64189e-42	41.7847	55441
12	Average inner nuclear layer thickness (left)	Ophthalmic	28502	-1	-0.0577732	1.71549e-42	41.7656	55829
15	Macular thickness at the outer temporal subfield (left)	Ophthalmic	27818	4	0.0575134	2.02422e-42	41.6937	56236
125	ELM-ISOS thickness of central subfield (left)	Ophthalmic	28514	-1	-0.0572802	3.94285e-42	41.4042	56292
40	Average INL-RPE thickness (left)	Ophthalmic	28536	3	-0.0574057	4.11447e-42	41.3857	56020
20	ISOS-RPE thickness of outer subfield (left)	Ophthalmic	28526	2	0.0579304	4.13687e-42	41.3833	55005
197	INL-RPE thickness of outer subfield (left)	Ophthalmic	28534	3	-0.0573147	5.71291e-42	41.2431	56000
148	avMSE	Ophthalmic	20261	NA	0.0571781	6.50954e-42	41.1864	56189
114	Macular thickness at the outer temporal subfield (left)	Ophthalmic	27818	4	0.0571358	6.91016e-42	41.1605	56236
114	Macular thickness at the outer superior subfield (left)	Ophthalmic	27816	4	0.056952	9.25772e-42	41.0335	56421
240	INL-RPE thickness of outer subfield (left)	Ophthalmic	28534	3	-0.0571558	9.54726e-42	41.0201	56000
199	Macular thickness at the inner nasal subfield (left)	Ophthalmic	27806	4	0.0569796	9.7119e-42	41.0127	56337
167	INL-RPE thickness of central subfield (left)	Ophthalmic	28530	3	0.0568479	9.85251e-42	41.0065	56590
204	ISOS-RPE thickness of inner subfield (left)	Ophthalmic	28524	2	0.0574368	9.96214e-42	41.0016	55427
181	Macular thickness at the inner inferior subfield (left)	Ophthalmic	27804	4	0.0572655	1.01397e-41	40.994	55749
237	ELM-ISOS thickness of outer subfield (left)	Ophthalmic	28518	1	-0.0577149	1.0375e-41	40.984	54869
223	INL-ELM thickness of the inner subfield (left)	Ophthalmic	28508	3	0.0570773	1.14245e-41	40.9422	56045
240	Average INL-RPE thickness (left)	Ophthalmic	28536	3	-0.0570779	1.18807e-41	40.9252	56020
1	Macular thickness at the outer inferior subfield (left)	Ophthalmic	27812	-1	-0.0572157	1.22615e-41	40.9115	55731
142	Macular thickness at the central subfield (left)	Ophthalmic	27802	-1	-0.0568047	1.41381e-41	40.8496	56454
68	Macular thickness at the outer temporal subfield (left)	Ophthalmic	27818	4	0.0568448	1.77014e-41	40.752	56236
220	Overall macular thickness (left)	Ophthalmic	27800	4	-0.0569982	1.95647e-41	40.7085	55872
47	Average ELM-ISOS thickness (left)	Ophthalmic	28520	1	0.0574671	2.11079e-41	40.6756	54917
20	Average INL-ELM thickness (left)	Ophthalmic	28512	3	-0.0569536	2.37182e-41	40.6249	55842
227	INL-RPE thickness of central subfield (left)	Ophthalmic	28530	3	0.0565749	2.38386e-41	40.6227	56590
36	Macular thickness at the outer superior subfield (left)	Ophthalmic	27816	4	0.0566574	2.39937e-41	40.6199	56421
6	Average INL-ELM thickness (left)	Ophthalmic	28512	3	-0.0568529	3.27475e-41	40.4848	55842
217	Macular thickness at the inner superior subfield (left)	Ophthalmic	27808	4	0.0565705	4.08225e-41	40.3891	56265
57	INL-RPE thickness of outer subfield (left)	Ophthalmic	28534	3	0.0566773	4.44615e-41	40.352	56000
22	Macular thickness at the inner inferior subfield (left)	Ophthalmic	27804	4	-0.0567909	4.64449e-41	40.3331	55749
143	INL-ELM thickness of the outer subfield (left)	Ophthalmic	28510	3	-0.0567072	5.43504e-41	40.2648	55817
62	Average retinal nerve fibre layer thickness (left)	Ophthalmic	28500	-1	0.0570111	6.31363e-41	40.1997	55131
3	Macular thickness at the inner temporal subfield (left)	Ophthalmic	27810	4	0.0564713	6.47446e-41	40.1888	56176
73	INL-ELM thickness of the outer subfield (left)	Ophthalmic	28510	3	0.0565133	1.00834e-40	39.9964	55817
238	ELM-ISOS thickness of outer subfield (left)	Ophthalmic	28518	1	0.0569736	1.09118e-40	39.9621	54869
95	Macular thickness at the outer nasal subfield (left)	Ophthalmic	27814	4	-0.0561451	1.13135e-40	39.9464	56480
17	Overall average retinal pigment epithelium thickness (left)	Ophthalmic	27822	-1	0.0563271	1.1926e-40	39.9235	56082
20	ISOS-RPE thickness of inner subfield (left)	Ophthalmic	28524	2	0.0566288	1.30994e-40	39.8827	55427
189	ISOS-RPE thickness of central subfield (left)	Ophthalmic	28522	2	-0.0564726	1.34963e-40	39.8698	55716
19	Average INL-ELM thickness (left)	Ophthalmic	28512	3	0.0564021	1.37948e-40	39.8603	55842
158	INL-ELM thickness of the outer subfield (left)	Ophthalmic	28510	3	0.0563213	1.85543e-40	39.7316	55817
40	INL-RPE thickness of inner subfield (left)	Ophthalmic	28532	3	-0.0560104	2.38617e-40	39.6223	56280
73	Average INL-ELM thickness (left)	Ophthalmic	28512	3	0.0562119	2.52134e-40	39.5984	55842
37	Macular thickness at the inner superior subfield (left)	Ophthalmic	27808	4	-0.0559949	2.56675e-40	39.5906	56265
21	Macular thickness at the outer inferior subfield (left)	Ophthalmic	27812	-1	-0.0562442	2.71633e-40	39.566	55731
161	ELM-ISOS thickness of central subfield (left)	Ophthalmic	28514	-1	-0.0558919	3.41207e-40	39.467	56292
135	INL-RPE thickness of central subfield (left)	Ophthalmic	28530	3	-0.0556973	3.96855e-40	39.4014	56590
112	Average retinal nerve fibre layer thickness (left)	Ophthalmic	28500	-1	-0.0564252	4.00819e-40	39.3971	55131
135	Macular thickness at the inner superior subfield (left)	Ophthalmic	27808	4	-0.0558107	4.60446e-40	39.3368	56265
22	Disc diameter after inverse rank normal transformation (left)	Ophthalmic	27851	NA	-0.0646148	4.82439e-40	39.3166	41933
76	ISOS-RPE thickness of central subfield (left)	Ophthalmic	28522	2	-0.056049	5.15175e-40	39.288	55716
46	ELM-ISOS thickness of central subfield (left)	Ophthalmic	28514	-1	-0.0557452	5.43168e-40	39.2651	56292
124	Average INL-ELM thickness (left)	Ophthalmic	28512	3	-0.0559515	5.74016e-40	39.2411	55842
204	ISOS-RPE thickness of outer subfield (left)	Ophthalmic	28526	2	0.0563631	5.95654e-40	39.225	55005
220	INL-RPE thickness of outer subfield (left)	Ophthalmic	28534	3	-0.0558534	6.10031e-40	39.2146	56000
10	INL-RPE thickness of outer subfield (left)	Ophthalmic	28534	3	-0.0558409	6.3444e-40	39.1976	56000
252	INL-ELM thickness of the inner subfield (left)	Ophthalmic	28508	3	0.0558002	6.72202e-40	39.1725	56045
150	Average ganglion cell-inner plexiform layer thickness (left)	Ophthalmic	28504	-1	-0.0560708	7.21236e-40	39.1419	55460
158	Average INL-ELM thickness (left)	Ophthalmic	28512	3	0.0558675	7.47801e-40	39.1262	55842
167	INL-ELM thickness of the outer subfield (left)	Ophthalmic	28510	3	0.0558411	8.45301e-40	39.073	55817
146	ISOS-RPE thickness of central subfield (left)	Ophthalmic	28522	2	-0.0558635	9.23168e-40	39.0347	55716
216	INL-ELM thickness of the inner subfield (left)	Ophthalmic	28508	3	0.0556814	9.77337e-40	39.01	56045
99	Average ELM-ISOS thickness (left)	Ophthalmic	28520	1	-0.0562297	1.03952e-39	38.9832	54917
101	Macular thickness at the inner superior subfield (left)	Ophthalmic	27808	4	-0.0555425	1.07476e-39	38.9687	56265
240	Average retinal nerve fibre layer thickness (left)	Ophthalmic	28500	-1	0.0560773	1.18993e-39	38.9245	55131
99	Average INL-RPE thickness (left)	Ophthalmic	28536	3	0.0556209	1.22927e-39	38.9104	56020
68	ELM-ISOS thickness of central subfield (left)	Ophthalmic	28514	-1	0.0554521	1.37014e-39	38.8632	56292
56	Macular thickness at the inner temporal subfield (left)	Ophthalmic	27810	4	0.0554859	1.47482e-39	38.8313	56176
34	Macular thickness at the inner superior subfield (left)	Ophthalmic	27808	4	0.0553785	1.80098e-39	38.7445	56265
194	Macular thickness at the central subfield (left)	Ophthalmic	27802	-1	0.0552693	1.89748e-39	38.7218	56454
77	ISOS-RPE thickness of inner subfield (left)	Ophthalmic	28524	2	0.0557604	2.00592e-39	38.6977	55427
167	Macular thickness at the inner inferior subfield (left)	Ophthalmic	27804	4	0.0555918	2.05382e-39	38.6874	55749
38	ISOS-RPE thickness of inner subfield (left)	Ophthalmic	28524	2	0.0557514	2.06306e-39	38.6855	55427
180	ELM-ISOS thickness of inner subfield (left)	Ophthalmic	28516	1	-0.0557396	2.09393e-39	38.679	55441
66	Average ganglion cell-inner plexiform layer thickness (left)	Ophthalmic	28504	-1	-0.0556931	2.34987e-39	38.629	55460
21	INL-RPE thickness of inner subfield (left)	Ophthalmic	28532	3	-0.055278	2.41316e-39	38.6174	56280
178	Average INL-ELM thickness (left)	Ophthalmic	28512	3	-0.0554767	2.54709e-39	38.594	55842
17	Macular thickness at the inner nasal subfield (left)	Ophthalmic	27806	4	0.0552151	2.69318e-39	38.5697	56337
45	INL-ELM thickness of the outer subfield (left)	Ophthalmic	28510	3	-0.0554362	3.00539e-39	38.5221	55817
204	Overall average retinal pigment epithelium thickness (left)	Ophthalmic	27822	-1	-0.0552724	3.33086e-39	38.4774	56082
254	INL-ELM thickness of the outer subfield (left)	Ophthalmic	28510	3	0.0553823	3.55577e-39	38.4491	55817
87	ISOS-RPE thickness of inner subfield (left)	Ophthalmic	28524	2	-0.0555518	3.83943e-39	38.4157	55427
17	Macular thickness at the outer superior subfield (left)	Ophthalmic	27816	4	0.0550318	4.20669e-39	38.3761	56421
101	INL-RPE thickness of central subfield (left)	Ophthalmic	28530	3	-0.0549421	4.30784e-39	38.3657	56590
203	ISOS-RPE thickness of central subfield (left)	Ophthalmic	28522	2	-0.0553688	4.3337e-39	38.3631	55716
198	INL-RPE thickness of central subfield (left)	Ophthalmic	28530	3	0.0549308	4.46331e-39	38.3503	56590
56	Macular thickness at the inner inferior subfield (left)	Ophthalmic	27804	4	0.0553375	4.54045e-39	38.3429	55749
66	avMSE	Ophthalmic	20261	NA	-0.0551034	4.7935e-39	38.3193	56189
244	INL-ELM thickness of the outer subfield (left)	Ophthalmic	28510	3	-0.0552489	5.38649e-39	38.2687	55817
4	avMSE	Ophthalmic	20261	NA	-0.05504	5.84167e-39	38.2335	56189
150	Macular thickness at the inner inferior subfield (left)	Ophthalmic	27804	4	-0.0552512	5.93859e-39	38.2263	55749
1	ELM-ISOS thickness of central subfield (left)	Ophthalmic	28514	-1	-0.0549747	6.12156e-39	38.2131	56292
179	ELM-ISOS thickness of inner subfield (left)	Ophthalmic	28516	1	0.0553738	6.5255e-39	38.1854	55441
196	avMSE	Ophthalmic	20261	NA	0.0549979	6.66119e-39	38.1764	56189
56	INL-RPE thickness of inner subfield (left)	Ophthalmic	28532	3	0.0549267	7.24144e-39	38.1402	56280
201	INL-RPE thickness of inner subfield (left)	Ophthalmic	28532	3	-0.0549178	7.44516e-39	38.1281	56280
165	INL-RPE thickness of central subfield (left)	Ophthalmic	28530	3	0.0547459	7.96281e-39	38.0989	56590
178	Macular thickness at the outer temporal subfield (left)	Ophthalmic	27818	4	0.0548903	8.67133e-39	38.0619	56236
22	ELM-ISOS thickness of central subfield (left)	Ophthalmic	28514	-1	-0.0548426	9.24361e-39	38.0342	56292
40	INL-RPE thickness of outer subfield (left)	Ophthalmic	28534	3	-0.0549774	9.46875e-39	38.0237	56000
145	avMSE	Ophthalmic	20261	NA	0.0548697	9.92949e-39	38.0031	56189
227	INL-ELM thickness of the inner subfield (left)	Ophthalmic	28508	3	0.0549251	1.0401e-38	37.9829	56045
42	Average INL-RPE thickness (left)	Ophthalmic	28536	3	-0.0549005	1.16616e-38	37.9332	56020
9	Macular thickness at the inner inferior subfield (left)	Ophthalmic	27804	4	0.0549773	1.38803e-38	37.8576	55749
108	Macular thickness at the central subfield (left)	Ophthalmic	27802	-1	-0.0546126	1.48114e-38	37.8294	56454
115	INL-RPE thickness of inner subfield (left)	Ophthalmic	28532	3	0.0546831	1.54521e-38	37.811	56280
187	Macular thickness at the central subfield (left)	Ophthalmic	27802	-1	0.0545783	1.64767e-38	37.7831	56454
155	Average ganglion cell-inner plexiform layer thickness (left)	Ophthalmic	28504	-1	0.055003	1.99134e-38	37.7009	55460
19	Overall average retinal pigment epithelium thickness (left)	Ophthalmic	27822	-1	0.0546943	2.01119e-38	37.6965	56082
227	ELM-ISOS thickness of central subfield (left)	Ophthalmic	28514	-1	0.0545849	2.05856e-38	37.6864	56292
86	ISOS-RPE thickness of central subfield (left)	Ophthalmic	28522	2	-0.054856	2.12202e-38	37.6733	55716
68	Macular thickness at the outer superior subfield (left)	Ophthalmic	27816	4	0.054498	2.22159e-38	37.6533	56421
247	avMSE	Ophthalmic	20261	NA	0.0545987	2.30202e-38	37.6379	56189
252	Macular thickness at the inner superior subfield (left)	Ophthalmic	27808	4	0.0545279	2.55722e-38	37.5922	56265
195	Average INL-RPE thickness (left)	Ophthalmic	28536	3	-0.0546355	2.64839e-38	37.577	56020
168	Macular thickness at the outer superior subfield (left)	Ophthalmic	27816	4	-0.0544116	2.90345e-38	37.5371	56421
159	Average ganglion cell-inner plexiform layer thickness (left)	Ophthalmic	28504	-1	-0.0547736	4.02782e-38	37.3949	55460
57	Average INL-ELM thickness (left)	Ophthalmic	28512	3	0.0545692	4.24354e-38	37.3723	55842
9	Overall macular thickness (left)	Ophthalmic	27800	4	0.0545536	4.25704e-38	37.3709	55872
201	ELM-ISOS thickness of inner subfield (left)	Ophthalmic	28516	1	-0.0547319	4.70942e-38	37.327	55441
37	INL-ELM thickness of the central subfield (left)	Ophthalmic	28506	3	-0.054373	4.71949e-38	37.3261	56175
217	Overall macular thickness (left)	Ophthalmic	27800	4	0.054519	4.73417e-38	37.3248	55872
220	Average INL-RPE thickness (left)	Ophthalmic	28536	3	-0.0544279	5.02111e-38	37.2992	56020
67	Average ganglion cell-inner plexiform layer thickness (left)	Ophthalmic	28504	-1	-0.054655	5.79208e-38	37.2372	55460
58	Average ELM-ISOS thickness (left)	Ophthalmic	28520	1	0.0548731	6.76487e-38	37.1697	54917
36	Average ganglion cell-inner plexiform layer thickness (left)	Ophthalmic	28504	-1	0.05455	7.98203e-38	37.0979	55460
99	INL-RPE thickness of outer subfield (left)	Ophthalmic	28534	3	0.054255	8.79703e-38	37.0557	56000
34	INL-ELM thickness of the central subfield (left)	Ophthalmic	28506	3	0.0541561	9.19578e-38	37.0364	56175
34	Average inner nuclear layer thickness (left)	Ophthalmic	28502	-1	0.0543174	9.366e-38	37.0284	55829
165	INL-RPE thickness of outer subfield (left)	Ophthalmic	28534	3	0.0541691	1.14448e-37	36.9414	56000
126	Macular thickness at the outer nasal subfield (left)	Ophthalmic	27814	4	-0.0539194	1.21453e-37	36.9156	56480
217	Macular thickness at the inner nasal subfield (left)	Ophthalmic	27806	4	0.0539723	1.27341e-37	36.895	56337
218	Macular thickness at the inner superior subfield (left)	Ophthalmic	27808	4	-0.0539666	1.44038e-37	36.8415	56265
142	INL-RPE thickness of central subfield (left)	Ophthalmic	28530	3	-0.0538042	1.47366e-37	36.8316	56590
81	Macular thickness at the outer superior subfield (left)	Ophthalmic	27816	4	0.0538717	1.53278e-37	36.8145	56421
42	INL-RPE thickness of outer subfield (left)	Ophthalmic	28534	3	-0.0539856	2.00493e-37	36.6979	56000
236	ELM-ISOS thickness of inner subfield (left)	Ophthalmic	28516	1	0.054256	2.00952e-37	36.6969	55441
17	ELM-ISOS thickness of inner subfield (left)	Ophthalmic	28516	1	0.0542257	2.20277e-37	36.657	55441
24	ELM-ISOS thickness of outer subfield (left)	Ophthalmic	28518	1	-0.0544959	2.27949e-37	36.6422	54869
207	ELM-ISOS thickness of central subfield (left)	Ophthalmic	28514	-1	0.0537825	2.43145e-37	36.6141	56292
133	avMSE	Ophthalmic	20261	NA	-0.0538188	2.52896e-37	36.5971	56189
34	Macular thickness at the outer temporal subfield (left)	Ophthalmic	27818	4	0.0537779	2.67586e-37	36.5725	56236
158	Macular thickness at the outer nasal subfield (left)	Ophthalmic	27814	4	0.0536326	2.92482e-37	36.5339	56480
201	Macular thickness at the central subfield (left)	Ophthalmic	27802	-1	-0.05364	2.96966e-37	36.5273	56454
237	ELM-ISOS thickness of central subfield (left)	Ophthalmic	28514	-1	0.0537158	2.98014e-37	36.5258	56292
129	Macular thickness at the outer temporal subfield (left)	Ophthalmic	27818	4	0.0537359	3.04094e-37	36.517	56236
168	Overall macular thickness (left)	Ophthalmic	27800	4	-0.0538865	3.27056e-37	36.4854	55872
104	avMSE	Ophthalmic	20261	NA	-0.0536808	3.85096e-37	36.4144	56189
75	Macular thickness at the outer temporal subfield (left)	Ophthalmic	27818	4	0.0536346	4.14018e-37	36.383	56236
3	INL-RPE thickness of central subfield (left)	Ophthalmic	28530	3	0.0534516	4.33784e-37	36.3627	56590
39	Average INL-ELM thickness (left)	Ophthalmic	28512	3	0.053791	4.56533e-37	36.3405	55842
246	INL-RPE thickness of outer subfield (left)	Ophthalmic	28534	3	0.0536858	4.99085e-37	36.3018	56000
79	INL-ELM thickness of the outer subfield (left)	Ophthalmic	28510	3	0.0537697	5.0497e-37	36.2967	55817
5	Average ganglion cell-inner plexiform layer thickness (left)	Ophthalmic	28504	-1	0.0539111	5.54737e-37	36.2559	55460
97	Macular thickness at the outer inferior subfield (left)	Ophthalmic	27812	-1	-0.0537434	6.19853e-37	36.2077	55731
198	INL-ELM thickness of the central subfield (left)	Ophthalmic	28506	3	0.0535247	6.31485e-37	36.1996	56175
23	Macular thickness at the outer superior subfield (left)	Ophthalmic	27816	4	0.0533455	7.63705e-37	36.1171	56421
188	ELM-ISOS thickness of central subfield (left)	Ophthalmic	28514	-1	0.0533991	7.81043e-37	36.1073	56292
217	Macular thickness at the outer superior subfield (left)	Ophthalmic	27816	4	0.0533232	8.1731e-37	36.0876	56421
90	Macular thickness at the outer superior subfield (left)	Ophthalmic	27816	4	0.0533121	8.45284e-37	36.073	56421
36	INL-RPE thickness of inner subfield (left)	Ophthalmic	28532	3	0.0533637	8.84586e-37	36.0533	56280
11	Macular thickness at the inner superior subfield (left)	Ophthalmic	27808	4	0.053371	8.84245e-37	36.0534	56265
240	avMSE	Ophthalmic	20261	NA	-0.0534032	8.94353e-37	36.0485	56189
223	INL-ELM thickness of the outer subfield (left)	Ophthalmic	28510	3	0.0535611	9.48595e-37	36.0229	55817
36	Macular thickness at the outer temporal subfield (left)	Ophthalmic	27818	4	0.0533571	9.61361e-37	36.0171	56236
179	Macular thickness at the outer inferior subfield (left)	Ophthalmic	27812	-1	0.0535777	1.02186e-36	35.9906	55731
238	Average ELM-ISOS thickness (left)	Ophthalmic	28520	1	0.0539323	1.15323e-36	35.9381	54917
159	Macular thickness at the outer nasal subfield (left)	Ophthalmic	27814	4	-0.0531798	1.16058e-36	35.9353	56480
150	avMSE	Ophthalmic	20261	NA	-0.0533092	1.18857e-36	35.925	56189
214	Average inner nuclear layer thickness (left)	Ophthalmic	28502	-1	-0.0534541	1.28714e-36	35.8904	55829
12	INL-RPE thickness of outer subfield (left)	Ophthalmic	28534	3	-0.0533281	1.47172e-36	35.8322	56000
165	INL-ELM thickness of the outer subfield (left)	Ophthalmic	28510	3	0.053412	1.48668e-36	35.8278	55817
22	Macular thickness at the inner nasal subfield (left)	Ophthalmic	27806	4	-0.0531474	1.56893e-36	35.8044	56337
8	Average ELM-ISOS thickness (left)	Ophthalmic	28520	1	0.0538232	1.59708e-36	35.7967	54917
17	Macular thickness at the inner temporal subfield (left)	Ophthalmic	27810	4	0.0532125	1.62132e-36	35.7901	56176
108	INL-RPE thickness of central subfield (left)	Ophthalmic	28530	3	0.0530177	1.62157e-36	35.7901	56590
142	INL-ELM thickness of the central subfield (left)	Ophthalmic	28506	3	-0.0531817	1.78168e-36	35.7492	56175
99	Macular thickness at the inner superior subfield (left)	Ophthalmic	27808	4	0.0531373	1.79233e-36	35.7466	56265
59	avMSE	Ophthalmic	20261	NA	0.0531086	2.17676e-36	35.6622	56189
79	Macular thickness at the outer superior subfield (left)	Ophthalmic	27816	4	0.05292	2.76585e-36	35.5582	56421
90	Macular thickness at the inner nasal subfield (left)	Ophthalmic	27806	4	0.0529592	2.76792e-36	35.5578	56337
221	INL-ELM thickness of the outer subfield (left)	Ophthalmic	28510	3	0.0531915	2.88181e-36	35.5403	55817
93	Average retinal nerve fibre layer thickness (left)	Ophthalmic	28500	-1	-0.0535196	2.89314e-36	35.5386	55131
135	Macular thickness at the inner temporal subfield (left)	Ophthalmic	27810	4	-0.0530193	2.9009e-36	35.5375	56176
15	Macular thickness at the inner temporal subfield (left)	Ophthalmic	27810	4	0.0530048	3.03011e-36	35.5185	56176
198	Macular thickness at the central subfield (left)	Ophthalmic	27802	-1	-0.0528175	3.59569e-36	35.4442	56454
3	Macular thickness at the inner superior subfield (left)	Ophthalmic	27808	4	0.0529053	3.60339e-36	35.4433	56265
215	Overall macular thickness (left)	Ophthalmic	27800	4	-0.0530668	3.87134e-36	35.4121	55872
217	INL-ELM thickness of the inner subfield (left)	Ophthalmic	28508	3	0.0529778	3.95538e-36	35.4028	56045
21	INL-ELM thickness of the central subfield (left)	Ophthalmic	28506	3	-0.0529075	4.06365e-36	35.3911	56175
29	ISOS-RPE thickness of outer subfield (left)	Ophthalmic	28526	2	0.0534592	4.15213e-36	35.3817	55005
252	ELM-ISOS thickness of central subfield (left)	Ophthalmic	28514	-1	0.0528435	4.1753e-36	35.3793	56292
238	Average ganglion cell-inner plexiform layer thickness (left)	Ophthalmic	28504	-1	-0.0532306	4.26718e-36	35.3699	55460
108	ELM-ISOS thickness of central subfield (left)	Ophthalmic	28514	-1	0.0527923	4.86884e-36	35.3126	56292
188	Macular thickness at the central subfield (left)	Ophthalmic	27802	-1	-0.0527129	4.92323e-36	35.3078	56454
57	Average INL-RPE thickness (left)	Ophthalmic	28536	3	0.0529073	5.05908e-36	35.2959	56020
112	ISOS-RPE thickness of central subfield (left)	Ophthalmic	28522	2	0.0530193	5.56539e-36	35.2545	55716
209	Average INL-ELM thickness (left)	Ophthalmic	28512	3	0.0529421	5.86168e-36	35.232	55842
176	ELM-ISOS thickness of central subfield (left)	Ophthalmic	28514	-1	0.0526917	6.58148e-36	35.1817	56292
34	Macular thickness at the inner temporal subfield (left)	Ophthalmic	27810	4	0.0527407	6.68705e-36	35.1748	56176
196	INL-RPE thickness of central subfield (left)	Ophthalmic	28530	3	-0.0525325	6.99836e-36	35.155	56590
156	Macular thickness at the inner nasal subfield (left)	Ophthalmic	27806	4	-0.0526327	7.37313e-36	35.1323	56337
159	INL-RPE thickness of outer subfield (left)	Ophthalmic	28534	3	-0.0527755	7.71331e-36	35.1128	56000
129	INL-RPE thickness of inner subfield (left)	Ophthalmic	28532	3	0.052613	8.46875e-36	35.0722	56280
135	Macular thickness at the outer superior subfield (left)	Ophthalmic	27816	4	-0.0525476	8.46207e-36	35.0725	56421
240	INL-RPE thickness of inner subfield (left)	Ophthalmic	28532	3	-0.0526039	8.7028e-36	35.0603	56280
58	ELM-ISOS thickness of outer subfield (left)	Ophthalmic	28518	1	0.0532555	9.2202e-36	35.0353	54869
217	Macular thickness at the outer temporal subfield (left)	Ophthalmic	27818	4	0.0525853	9.77954e-36	35.0097	56236
96	INL-RPE thickness of central subfield (left)	Ophthalmic	28530	3	-0.0523806	1.10317e-35	34.9574	56590
129	INL-ELM thickness of the central subfield (left)	Ophthalmic	28506	3	0.0525722	1.10733e-35	34.9557	56175
62	avMSE	Ophthalmic	20261	NA	-0.0525223	1.26005e-35	34.8996	56189
237	ISOS-RPE thickness of central subfield (left)	Ophthalmic	28522	2	0.0527276	1.32476e-35	34.8779	55716
156	Macular thickness at the inner inferior subfield (left)	Ophthalmic	27804	4	-0.0526542	1.57194e-35	34.8036	55749
167	Macular thickness at the outer superior subfield (left)	Ophthalmic	27816	4	0.0523257	1.64093e-35	34.7849	56421
7	Average retinal nerve fibre layer thickness (left)	Ophthalmic	28500	-1	0.0529307	1.65465e-35	34.7813	55131
33	ISOS-RPE thickness of central subfield (left)	Ophthalmic	28522	2	-0.0526517	1.6584e-35	34.7803	55716
209	Macular thickness at the outer inferior subfield (left)	Ophthalmic	27812	-1	-0.0526375	1.69364e-35	34.7712	55731
4	ELM-ISOS thickness of central subfield (left)	Ophthalmic	28514	-1	-0.0523496	1.82608e-35	34.7385	56292
252	INL-RPE thickness of central subfield (left)	Ophthalmic	28530	3	0.052174	2.04372e-35	34.6896	56590
147	INL-ELM thickness of the central subfield (left)	Ophthalmic	28506	3	-0.0523476	2.15917e-35	34.6657	56175
166	ISOS-RPE thickness of central subfield (left)	Ophthalmic	28522	2	0.05255	2.24058e-35	34.6496	55716
24	Macular thickness at the outer inferior subfield (left)	Ophthalmic	27812	-1	-0.0524887	2.62998e-35	34.58	55731
155	Macular thickness at the inner superior subfield (left)	Ophthalmic	27808	4	0.0522111	2.85942e-35	34.5437	56265
77	Average ELM-ISOS thickness (left)	Ophthalmic	28520	1	0.0528013	3.27053e-35	34.4854	54917
34	INL-RPE thickness of central subfield (left)	Ophthalmic	28530	3	0.0519944	3.48744e-35	34.4575	56590
99	INL-RPE thickness of inner subfield (left)	Ophthalmic	28532	3	0.0521249	3.61658e-35	34.4417	56280
243	Average inner nuclear layer thickness (left)	Ophthalmic	28502	-1	-0.0523315	3.65136e-35	34.4375	55829
1	Macular thickness at the inner inferior subfield (left)	Ophthalmic	27804	4	-0.0523613	3.73441e-35	34.4278	55749
99	Macular thickness at the inner temporal subfield (left)	Ophthalmic	27810	4	0.0521448	3.93209e-35	34.4054	56176
153	INL-ELM thickness of the outer subfield (left)	Ophthalmic	28510	3	0.052309	3.96667e-35	34.4016	55817
21	Macular thickness at the outer superior subfield (left)	Ophthalmic	27816	4	-0.0520228	4.03508e-35	34.3941	56421
194	Macular thickness at the outer inferior subfield (left)	Ophthalmic	27812	-1	0.0523316	4.17802e-35	34.379	55731
65	avMSE	Ophthalmic	20261	NA	-0.052112	4.25505e-35	34.3711	56189
6	INL-ELM thickness of the outer subfield (left)	Ophthalmic	28510	3	-0.0522397	4.86382e-35	34.313	55817
47	INL-RPE thickness of central subfield (left)	Ophthalmic	28530	3	-0.0518648	5.12062e-35	34.2907	56590
96	avMSE	Ophthalmic	20261	NA	-0.0520463	5.16622e-35	34.2868	56189
12	Macular thickness at the outer temporal subfield (left)	Ophthalmic	27818	4	-0.0520069	5.44333e-35	34.2641	56236
168	Macular thickness at the inner superior subfield (left)	Ophthalmic	27808	4	-0.05198	5.66461e-35	34.2468	56265
155	Macular thickness at the outer superior subfield (left)	Ophthalmic	27816	4	0.0518997	5.80832e-35	34.2359	56421
1	Average INL-RPE thickness (left)	Ophthalmic	28536	3	-0.0520817	5.86261e-35	34.2319	56020
212	Macular thickness at the outer nasal subfield (left)	Ophthalmic	27814	4	0.0518551	6.11673e-35	34.2135	56480
11	ELM-ISOS thickness of central subfield (left)	Ophthalmic	28514	-1	0.0519265	6.39506e-35	34.1942	56292
253	avMSE	Ophthalmic	20261	NA	0.0519692	6.48481e-35	34.1881	56189
12	avMSE	Ophthalmic	20261	NA	-0.0519473	6.91815e-35	34.16	56189
98	Average ELM-ISOS thickness (left)	Ophthalmic	28520	1	-0.0525347	7.12159e-35	34.1474	54917
244	Overall macular thickness (left)	Ophthalmic	27800	4	-0.0520506	7.86434e-35	34.1043	55872
242	Average retinal nerve fibre layer thickness (left)	Ophthalmic	28500	-1	0.0523806	8.2922e-35	34.0813	55131
218	Macular thickness at the outer inferior subfield (left)	Ophthalmic	27812	-1	-0.0520802	8.74271e-35	34.0584	55731
182	Macular thickness at the inner nasal subfield (left)	Ophthalmic	27806	4	-0.0517917	8.95008e-35	34.0482	56337
207	INL-ELM thickness of the outer subfield (left)	Ophthalmic	28510	3	-0.0519963	9.94101e-35	34.0026	55817
46	Macular thickness at the inner inferior subfield (left)	Ophthalmic	27804	4	-0.0520111	1.04413e-34	33.9812	55749
4	Macular thickness at the inner nasal subfield (left)	Ophthalmic	27806	4	-0.0517299	1.07355e-34	33.9692	56337
204	Average ELM-ISOS thickness (left)	Ophthalmic	28520	1	0.0523186	1.33439e-34	33.8747	54917
167	ISOS-RPE thickness of central subfield (left)	Ophthalmic	28522	2	-0.0519067	1.48174e-34	33.8292	55716
98	avMSE	Ophthalmic	20261	NA	0.051685	1.49534e-34	33.8253	56189
48	INL-ELM thickness of the outer subfield (left)	Ophthalmic	28510	3	0.0518296	1.61853e-34	33.7909	55817
107	Average INL-RPE thickness (left)	Ophthalmic	28536	3	-0.0517064	1.76359e-34	33.7536	56020
67	Macular thickness at the outer nasal subfield (left)	Ophthalmic	27814	4	-0.0514931	1.77672e-34	33.7504	56480
13	INL-ELM thickness of the outer subfield (left)	Ophthalmic	28510	3	-0.051785	1.84333e-34	33.7344	55817
6	ELM-ISOS thickness of outer subfield (left)	Ophthalmic	28518	1	0.0522192	1.9013e-34	33.7209	54869
203	ISOS-RPE thickness of inner subfield (left)	Ophthalmic	28524	2	-0.0519004	2.23464e-34	33.6508	55427
218	Macular thickness at the inner nasal subfield (left)	Ophthalmic	27806	4	-0.051436	2.5419e-34	33.5948	56337
79	Average INL-ELM thickness (left)	Ophthalmic	28512	3	0.0516345	2.76367e-34	33.5585	55842
215	Macular thickness at the inner nasal subfield (left)	Ophthalmic	27806	4	-0.0513207	3.56058e-34	33.4485	56337
217	Macular thickness at the inner temporal subfield (left)	Ophthalmic	27810	4	0.0513764	3.74852e-34	33.4261	56176
147	INL-ELM thickness of the outer subfield (left)	Ophthalmic	28510	3	0.0515357	3.80826e-34	33.4193	55817
37	Average retinal nerve fibre layer thickness (left)	Ophthalmic	28500	-1	-0.0518442	3.9283e-34	33.4058	55131
10	Macular thickness at the central subfield (left)	Ophthalmic	27802	-1	0.0511915	4.44512e-34	33.3521	56454
98	Macular thickness at the outer superior subfield (left)	Ophthalmic	27816	4	0.0511989	4.54457e-34	33.3425	56421
99	Macular thickness at the inner nasal subfield (left)	Ophthalmic	27806	4	0.0512161	4.82889e-34	33.3162	56337
156	Macular thickness at the inner temporal subfield (left)	Ophthalmic	27810	4	-0.0512609	5.24545e-34	33.2802	56176
3	Macular thickness at the inner inferior subfield (left)	Ophthalmic	27804	4	0.0514361	5.566e-34	33.2545	55749
61	avMSE	Ophthalmic	20261	NA	0.0511811	6.50156e-34	33.187	56189
96	ELM-ISOS thickness of central subfield (left)	Ophthalmic	28514	-1	-0.051074	7.74497e-34	33.111	56292
197	Average INL-ELM thickness (left)	Ophthalmic	28512	3	-0.051278	7.77146e-34	33.1095	55842
156	ELM-ISOS thickness of inner subfield (left)	Ophthalmic	28516	1	-0.0514517	8.02504e-34	33.0956	55441
20	ISOS-RPE thickness of central subfield (left)	Ophthalmic	28522	2	0.0513133	8.29388e-34	33.0812	55716
220	Macular thickness at the outer superior subfield (left)	Ophthalmic	27816	4	-0.0509824	8.52995e-34	33.0691	56421
16	Average ganglion cell-inner plexiform layer thickness (left)	Ophthalmic	28504	-1	-0.0513926	9.27483e-34	33.0327	55460
46	Macular thickness at the inner nasal subfield (left)	Ophthalmic	27806	4	-0.0509255	1.12292e-33	32.9497	56337
136	INL-ELM thickness of the outer subfield (left)	Ophthalmic	28510	3	0.0511419	1.18956e-33	32.9246	55817
145	Average ELM-ISOS thickness (left)	Ophthalmic	28520	1	-0.0515582	1.19132e-33	32.924	54917
17	Macular thickness at the inner superior subfield (left)	Ophthalmic	27808	4	0.0508979	1.33632e-33	32.8741	56265
98	Macular thickness at the outer temporal subfield (left)	Ophthalmic	27818	4	0.0509054	1.35794e-33	32.8671	56236
155	Macular thickness at the inner temporal subfield (left)	Ophthalmic	27810	4	0.0509102	1.44878e-33	32.839	56176
197	Average INL-RPE thickness (left)	Ophthalmic	28536	3	-0.0509677	1.50519e-33	32.8224	56020
125	Macular thickness at the outer inferior subfield (left)	Ophthalmic	27812	-1	-0.0510329	1.82262e-33	32.7393	55731
120	INL-ELM thickness of the inner subfield (left)	Ophthalmic	28508	3	0.0507691	2.57973e-33	32.5884	56045
39	INL-RPE thickness of outer subfield (left)	Ophthalmic	28534	3	0.0507382	2.98809e-33	32.5246	56000
22	Average ELM-ISOS thickness (left)	Ophthalmic	28520	1	0.0512323	3.01453e-33	32.5208	54917
215	Macular thickness at the inner superior subfield (left)	Ophthalmic	27808	4	-0.050612	3.04622e-33	32.5162	56265
17	Macular thickness at the inner inferior subfield (left)	Ophthalmic	27804	4	0.0508302	3.18199e-33	32.4973	55749
44	Macular thickness at the inner temporal subfield (left)	Ophthalmic	27810	4	0.0506305	3.24091e-33	32.4893	56176
28	Macular thickness at the central subfield (left)	Ophthalmic	27802	-1	-0.0505053	3.24599e-33	32.4887	56454
247	Retinal pigment epithelium thickness at central subfield (left)	Ophthalmic	27824	NA	0.0909844	3.88865e-33	32.4102	17304
6	ELM-ISOS thickness of central subfield (left)	Ophthalmic	28514	-1	-0.0504971	4.09256e-33	32.388	56292
90	Average INL-ELM thickness (left)	Ophthalmic	28512	3	0.0506969	4.12748e-33	32.3843	55842
48	Average INL-RPE thickness (left)	Ophthalmic	28536	3	0.0506071	4.23915e-33	32.3727	56020
71	ELM-ISOS thickness of inner subfield (left)	Ophthalmic	28516	1	-0.0508699	4.24392e-33	32.3722	55441
237	INL-RPE thickness of central subfield (left)	Ophthalmic	28530	3	0.050349	4.27482e-33	32.3691	56590
193	Average ganglion cell-inner plexiform layer thickness (left)	Ophthalmic	28504	-1	0.0508229	4.73326e-33	32.3248	55460
7	avMSE	Ophthalmic	20261	NA	-0.0504894	4.77573e-33	32.321	56189
78	Macular thickness at the inner superior subfield (left)	Ophthalmic	27808	4	-0.0504486	4.86964e-33	32.3125	56265
15	Macular thickness at the inner superior subfield (left)	Ophthalmic	27808	4	0.0504463	4.90101e-33	32.3097	56265
68	Overall macular thickness (left)	Ophthalmic	27800	4	0.050623	4.90368e-33	32.3095	55872
133	Average inner nuclear layer thickness (left)	Ophthalmic	28502	-1	-0.0506361	4.99341e-33	32.3016	55829
168	Macular thickness at the outer temporal subfield (left)	Ophthalmic	27818	4	-0.0504516	5.01064e-33	32.3001	56236
145	Average inner nuclear layer thickness (left)	Ophthalmic	28502	-1	0.0506244	5.16407e-33	32.287	55829
142	Overall macular thickness (left)	Ophthalmic	27800	4	-0.0505941	5.32608e-33	32.2736	55872
197	Average inner nuclear layer thickness (left)	Ophthalmic	28502	-1	-0.0505639	6.13637e-33	32.2121	55829
76	ISOS-RPE thickness of inner subfield (left)	Ophthalmic	28524	2	-0.0507332	6.37541e-33	32.1955	55427
195	Macular thickness at the inner superior subfield (left)	Ophthalmic	27808	4	0.0503527	6.40789e-33	32.1933	56265
229	INL-RPE thickness of central subfield (left)	Ophthalmic	28530	3	0.0501971	6.61305e-33	32.1796	56590
120	Macular thickness at the outer temporal subfield (left)	Ophthalmic	27818	4	0.0503301	7.09196e-33	32.1492	56236
158	INL-ELM thickness of the inner subfield (left)	Ophthalmic	28508	3	0.0504113	7.18294e-33	32.1437	56045
22	Macular thickness at the outer inferior subfield (left)	Ophthalmic	27812	-1	-0.0505161	7.97519e-33	32.0983	55731
79	Overall macular thickness (left)	Ophthalmic	27800	4	0.0504162	8.83932e-33	32.0536	55872
243	Overall macular thickness (left)	Ophthalmic	27800	4	-0.0504071	9.07063e-33	32.0424	55872
125	Average ganglion cell-inner plexiform layer thickness (left)	Ophthalmic	28504	-1	-0.050577	9.51211e-33	32.0217	55460
187	Average inner nuclear layer thickness (left)	Ophthalmic	28502	-1	0.0503904	1.00522e-32	31.9977	55829
203	INL-ELM thickness of the outer subfield (left)	Ophthalmic	28510	3	0.0503759	1.06364e-32	31.9732	55817
166	Average ganglion cell-inner plexiform layer thickness (left)	Ophthalmic	28504	-1	0.0505337	1.07512e-32	31.9685	55460
42	INL-RPE thickness of inner subfield (left)	Ophthalmic	28532	3	-0.0501616	1.08457e-32	31.9647	56280
8	ELM-ISOS thickness of outer subfield (left)	Ophthalmic	28518	1	0.0507844	1.13882e-32	31.9435	54869
185	Macular thickness at the central subfield (left)	Ophthalmic	27802	-1	0.05	1.37972e-32	31.8602	56454
197	Macular thickness at the outer temporal subfield (left)	Ophthalmic	27818	4	-0.0500925	1.39631e-32	31.855	56236
13	Average INL-ELM thickness (left)	Ophthalmic	28512	3	-0.0502437	1.49854e-32	31.8243	55842
70	ISOS-RPE thickness of outer subfield (left)	Ophthalmic	28526	2	-0.0506177	1.52584e-32	31.8165	55005
176	INL-RPE thickness of central subfield (left)	Ophthalmic	28530	3	0.0498408	1.82992e-32	31.7376	56590
10	Average ganglion cell-inner plexiform layer thickness (left)	Ophthalmic	28504	-1	-0.0503285	1.91938e-32	31.7168	55460
107	ELM-ISOS thickness of central subfield (left)	Ophthalmic	28514	-1	-0.0499556	1.91946e-32	31.7168	56292
225	ISOS-RPE thickness of inner subfield (left)	Ophthalmic	28524	2	0.0503016	2.15921e-32	31.6657	55427
123	ELM-ISOS thickness of central subfield (left)	Ophthalmic	28514	-1	-0.0498973	2.26482e-32	31.645	56292
203	Average ISOS-RPE thickness (left)	Ophthalmic	28528	2	-0.0504475	2.3274e-32	31.6331	55048
71	Macular thickness at the central subfield (left)	Ophthalmic	27802	-1	-0.0497608	2.72281e-32	31.565	56454
182	Macular thickness at the inner inferior subfield (left)	Ophthalmic	27804	4	-0.0500561	2.86445e-32	31.543	55749
81	Macular thickness at the outer inferior subfield (left)	Ophthalmic	27812	-1	0.049993	3.49939e-32	31.456	55731
244	ELM-ISOS thickness of outer subfield (left)	Ophthalmic	28518	1	0.0503821	3.51532e-32	31.454	54869
44	Macular thickness at the outer temporal subfield (left)	Ophthalmic	27818	4	0.0497628	3.55438e-32	31.4492	56236
1	INL-RPE thickness of central subfield (left)	Ophthalmic	28530	3	-0.0495907	3.7239e-32	31.429	56590
133	Macular thickness at the outer inferior subfield (left)	Ophthalmic	27812	-1	-0.0499513	3.93478e-32	31.4051	55731
4	Average INL-RPE thickness (left)	Ophthalmic	28536	3	-0.049821	3.95097e-32	31.4033	56020
180	ISOS-RPE thickness of inner subfield (left)	Ophthalmic	28524	2	-0.0500566	4.29581e-32	31.367	55427
150	Macular thickness at the inner nasal subfield (left)	Ophthalmic	27806	4	-0.0496408	4.42422e-32	31.3542	56337
39	Average retinal nerve fibre layer thickness (left)	Ophthalmic	28500	-1	-0.0501747	4.49122e-32	31.3476	55131
94	INL-ELM thickness of the outer subfield (left)	Ophthalmic	28510	3	0.0498477	4.72613e-32	31.3255	55817
217	Macular thickness at the inner inferior subfield (left)	Ophthalmic	27804	4	0.0498737	4.78408e-32	31.3202	55749
156	Macular thickness at the inner superior subfield (left)	Ophthalmic	27808	4	-0.0496152	5.20001e-32	31.284	56265
178	Macular thickness at the central subfield (left)	Ophthalmic	27802	-1	-0.0495166	5.43324e-32	31.2649	56454
15	INL-RPE thickness of central subfield (left)	Ophthalmic	28530	3	0.0494549	5.4676e-32	31.2622	56590
95	INL-ELM thickness of the outer subfield (left)	Ophthalmic	28510	3	-0.0497783	5.74285e-32	31.2409	55817
141	avMSE	Ophthalmic	20261	NA	-0.0495827	6.26189e-32	31.2033	56189
23	ELM-ISOS thickness of inner subfield (left)	Ophthalmic	28516	1	0.0499052	6.44633e-32	31.1907	55441
164	Macular thickness at the outer inferior subfield (left)	Ophthalmic	27812	-1	-0.0497669	6.60064e-32	31.1804	55731
199	avMSE	Ophthalmic	20261	NA	0.049564	6.59885e-32	31.1805	56189
34	Macular thickness at the outer superior subfield (left)	Ophthalmic	27816	4	0.0494502	6.82389e-32	31.166	56421
37	Macular thickness at the outer superior subfield (left)	Ophthalmic	27816	4	-0.0494404	7.01582e-32	31.1539	56421
82	ELM-ISOS thickness of outer subfield (left)	Ophthalmic	28518	1	-0.0501292	7.10747e-32	31.1483	54869
178	INL-ELM thickness of the central subfield (left)	Ophthalmic	28506	3	0.0495346	7.29287e-32	31.1371	56175
212	ELM-ISOS thickness of central subfield (left)	Ophthalmic	28514	-1	-0.0494086	8.9938e-32	31.0461	56292
135	Macular thickness at the outer temporal subfield (left)	Ophthalmic	27818	4	-0.0494277	9.13309e-32	31.0394	56236
217	INL-RPE thickness of central subfield (left)	Ophthalmic	28530	3	0.04927	9.20957e-32	31.0358	56590
215	Macular thickness at the inner inferior subfield (left)	Ophthalmic	27804	4	-0.0496114	9.97009e-32	31.0013	55749
197	Macular thickness at the outer superior subfield (left)	Ophthalmic	27816	4	-0.0492791	1.10407e-31	30.957	56421
1	ELM-ISOS thickness of inner subfield (left)	Ophthalmic	28516	1	-0.0496959	1.15529e-31	30.9373	55441
229	INL-ELM thickness of the central subfield (left)	Ophthalmic	28506	3	0.0493605	1.18823e-31	30.9251	56175
89	INL-RPE thickness of outer subfield (left)	Ophthalmic	28534	3	0.0494176	1.25633e-31	30.9009	56000
44	ISOS-RPE thickness of central subfield (left)	Ophthalmic	28522	2	0.0495328	1.29345e-31	30.8882	55716
199	Macular thickness at the outer superior subfield (left)	Ophthalmic	27816	4	0.0492128	1.32975e-31	30.8762	56421
112	ELM-ISOS thickness of outer subfield (left)	Ophthalmic	28518	1	0.0498915	1.37315e-31	30.8623	54869
182	Macular thickness at the outer superior subfield (left)	Ophthalmic	27816	4	-0.0491979	1.3867e-31	30.858	56421
104	Macular thickness at the outer inferior subfield (left)	Ophthalmic	27812	-1	-0.0494956	1.40827e-31	30.8513	55731
195	Macular thickness at the inner temporal subfield (left)	Ophthalmic	27810	4	0.0492961	1.4211e-31	30.8474	56176
159	Macular thickness at the outer superior subfield (left)	Ophthalmic	27816	4	-0.0491748	1.47934e-31	30.8299	56421
201	Macular thickness at the outer inferior subfield (left)	Ophthalmic	27812	-1	-0.0494698	1.51325e-31	30.8201	55731
1	INL-RPE thickness of outer subfield (left)	Ophthalmic	28534	3	-0.0493486	1.52327e-31	30.8172	56000
17	ISOS-RPE thickness of outer subfield (left)	Ophthalmic	28526	2	-0.0497583	1.67381e-31	30.7763	55005
77	ELM-ISOS thickness of inner subfield (left)	Ophthalmic	28516	1	0.0495563	1.70294e-31	30.7688	55441
187	Macular thickness at the outer nasal subfield (left)	Ophthalmic	27814	4	0.0490664	1.8649e-31	30.7293	56480
196	INL-ELM thickness of the central subfield (left)	Ophthalmic	28506	3	-0.0491824	1.95474e-31	30.7089	56175
174	Macular thickness at the outer nasal subfield (left)	Ophthalmic	27814	4	-0.0490448	1.9812e-31	30.7031	56480
132	ISOS-RPE thickness of central subfield (left)	Ophthalmic	28522	2	0.0493546	2.123e-31	30.6731	55716
40	avMSE	Ophthalmic	20261	NA	-0.0491418	2.15238e-31	30.6671	56189
107	INL-RPE thickness of outer subfield (left)	Ophthalmic	28534	3	-0.0492162	2.20277e-31	30.657	56000
243	Average ganglion cell-inner plexiform layer thickness (left)	Ophthalmic	28504	-1	-0.0494434	2.27433e-31	30.6431	55460
179	Average INL-ELM thickness (left)	Ophthalmic	28512	3	0.0492625	2.34957e-31	30.629	55842
44	ELM-ISOS thickness of outer subfield (left)	Ophthalmic	28518	1	-0.0496872	2.41274e-31	30.6175	54869
55	Macular thickness at the inner nasal subfield (left)	Ophthalmic	27806	4	-0.0490279	2.47034e-31	30.6072	56337
223	INL-RPE thickness of inner subfield (left)	Ophthalmic	28532	3	0.0490198	2.70677e-31	30.5675	56280
55	Average INL-RPE thickness (left)	Ophthalmic	28536	3	-0.0491322	2.71515e-31	30.5662	56020
150	Macular thickness at the inner temporal subfield (left)	Ophthalmic	27810	4	-0.0490439	2.87127e-31	30.5419	56176
17	Average ganglion cell-inner plexiform layer thickness (left)	Ophthalmic	28504	-1	0.049326	3.14635e-31	30.5022	55460
68	INL-ELM thickness of the central subfield (left)	Ophthalmic	28506	3	0.0490066	3.18962e-31	30.4963	56175
159	Average INL-RPE thickness (left)	Ophthalmic	28536	3	-0.049069	3.23605e-31	30.49	56020
110	Macular thickness at the outer nasal subfield (left)	Ophthalmic	27814	4	-0.048838	3.52853e-31	30.4524	56480
187	INL-RPE thickness of outer subfield (left)	Ophthalmic	28534	3	0.0490348	3.64528e-31	30.4383	56000
207	ISOS-RPE thickness of central subfield (left)	Ophthalmic	28522	2	0.0491387	3.86131e-31	30.4133	55716
124	ELM-ISOS thickness of inner subfield (left)	Ophthalmic	28516	1	-0.0492546	3.92173e-31	30.4065	55441
110	Average retinal nerve fibre layer thickness (left)	Ophthalmic	28500	-1	-0.0493722	4.15005e-31	30.3819	55131
209	ELM-ISOS thickness of central subfield (left)	Ophthalmic	28514	-1	0.0488394	4.40569e-31	30.356	56292
158	Overall macular thickness (left)	Ophthalmic	27800	4	0.049011	4.54772e-31	30.3422	55872
237	Average ELM-ISOS thickness (left)	Ophthalmic	28520	1	-0.0494214	4.71803e-31	30.3262	54917
92	Average retinal nerve fibre layer thickness (left)	Ophthalmic	28500	-1	-0.0493192	4.80067e-31	30.3187	55131
37	ELM-ISOS thickness of central subfield (left)	Ophthalmic	28514	-1	-0.0487886	5.07331e-31	30.2947	56292
199	Macular thickness at the inner inferior subfield (left)	Ophthalmic	27804	4	0.0490137	5.23915e-31	30.2807	55749
164	avMSE	Ophthalmic	20261	NA	0.0488043	5.49743e-31	30.2598	56189
76	Average ganglion cell-inner plexiform layer thickness (left)	Ophthalmic	28504	-1	0.0491036	5.8074e-31	30.236	55460
97	INL-RPE thickness of central subfield (left)	Ophthalmic	28530	3	0.0485878	6.20169e-31	30.2075	56590
138	INL-RPE thickness of central subfield (left)	Ophthalmic	28530	3	0.0485795	6.34713e-31	30.1974	56590
217	Macular thickness at the outer nasal subfield (left)	Ophthalmic	27814	4	0.0486223	6.42448e-31	30.1922	56480
107	INL-RPE thickness of central subfield (left)	Ophthalmic	28530	3	-0.0485446	6.99278e-31	30.1554	56590
167	Overall macular thickness (left)	Ophthalmic	27800	4	0.0488379	7.33382e-31	30.1347	55872
133	Overall macular thickness (left)	Ophthalmic	27800	4	-0.0488251	7.59543e-31	30.1194	55872
229	Macular thickness at the inner temporal subfield (left)	Ophthalmic	27810	4	0.0486735	8.01521e-31	30.0961	56176
112	Macular thickness at the inner superior subfield (left)	Ophthalmic	27808	4	-0.0485932	8.99696e-31	30.0459	56265
205	ELM-ISOS thickness of outer subfield (left)	Ophthalmic	28518	1	0.0491961	9.26311e-31	30.0332	54869
40	Overall macular thickness (left)	Ophthalmic	27800	4	-0.0487336	9.77002e-31	30.0101	55872
182	Average ganglion cell-inner plexiform layer thickness (left)	Ophthalmic	28504	-1	-0.0488914	1.03957e-30	29.9831	55460
79	Macular thickness at the outer temporal subfield (left)	Ophthalmic	27818	4	0.0485395	1.08007e-30	29.9665	56236
125	ELM-ISOS thickness of inner subfield (left)	Ophthalmic	28516	1	-0.0488714	1.12355e-30	29.9494	55441
129	Average ELM-ISOS thickness (left)	Ophthalmic	28520	1	-0.0490991	1.13777e-30	29.9439	54917
56	Average INL-RPE thickness (left)	Ophthalmic	28536	3	0.0485807	1.24652e-30	29.9043	56020
101	Macular thickness at the inner temporal subfield (left)	Ophthalmic	27810	4	-0.0485103	1.25676e-30	29.9007	56176
38	Average retinal nerve fibre layer thickness (left)	Ophthalmic	28500	-1	-0.0489541	1.30309e-30	29.885	55131
150	Macular thickness at the inner superior subfield (left)	Ophthalmic	27808	4	-0.0484246	1.4318e-30	29.8441	56265
1	INL-RPE thickness of inner subfield (left)	Ophthalmic	28532	3	-0.0484147	1.44549e-30	29.84	56280
214	Average ganglion cell-inner plexiform layer thickness (left)	Ophthalmic	28504	-1	-0.0487676	1.45873e-30	29.836	55460
19	ISOS-RPE thickness of outer subfield (left)	Ophthalmic	28526	2	-0.0488932	1.79046e-30	29.747	55005
19	Average ISOS-RPE thickness (left)	Ophthalmic	28528	2	-0.0488671	1.8252e-30	29.7387	55048
143	Average INL-ELM thickness (left)	Ophthalmic	28512	3	-0.0485154	1.84237e-30	29.7346	55842
12	Average INL-RPE thickness (left)	Ophthalmic	28536	3	-0.048415	1.96397e-30	29.7069	56020
244	Average inner nuclear layer thickness (left)	Ophthalmic	28502	-1	-0.0484908	2.00116e-30	29.6987	55829
147	Macular thickness at the outer inferior subfield (left)	Ophthalmic	27812	-1	0.0484918	2.24183e-30	29.6494	55731
124	Average ELM-ISOS thickness (left)	Ophthalmic	28520	1	-0.0488362	2.32375e-30	29.6338	54917
155	Macular thickness at the outer temporal subfield (left)	Ophthalmic	27818	4	0.0482295	2.53103e-30	29.5967	56236
218	logMAR, final (left)	Ophthalmic	5208	-1	0.0480581	2.69374e-30	29.5696	56585
195	Macular thickness at the central subfield (left)	Ophthalmic	27802	-1	-0.0480511	3.19782e-30	29.4951	56454
207	Average INL-ELM thickness (left)	Ophthalmic	28512	3	-0.0483038	3.28279e-30	29.4838	55842
17	Average ISOS-RPE thickness (left)	Ophthalmic	28528	2	-0.0486446	3.33578e-30	29.4768	55048
122	Average INL-ELM thickness (left)	Ophthalmic	28512	3	-0.0482819	3.48478e-30	29.4578	55842
101	INL-ELM thickness of the central subfield (left)	Ophthalmic	28506	3	-0.0481358	3.51256e-30	29.4544	56175
246	Average INL-RPE thickness (left)	Ophthalmic	28536	3	0.0481853	3.67903e-30	29.4343	56020
252	Average INL-ELM thickness (left)	Ophthalmic	28512	3	0.0482517	3.78327e-30	29.4221	55842
133	Macular thickness at the outer nasal subfield (left)	Ophthalmic	27814	4	-0.0479625	3.95483e-30	29.4029	56480
114	Macular thickness at the inner nasal subfield (left)	Ophthalmic	27806	4	0.0480177	4.01485e-30	29.3963	56337
37	Overall macular thickness (left)	Ophthalmic	27800	4	-0.0481964	4.24483e-30	29.3721	55872
49	ISOS-RPE thickness of inner subfield (left)	Ophthalmic	28524	2	-0.0483866	4.27639e-30	29.3689	55427
142	Macular thickness at the outer nasal subfield (left)	Ophthalmic	27814	4	-0.0479064	4.61004e-30	29.3363	56480
7	Average inner nuclear layer thickness (left)	Ophthalmic	28502	-1	-0.0481818	4.64542e-30	29.333	55829
29	Average INL-ELM thickness (left)	Ophthalmic	28512	3	-0.0481699	4.72503e-30	29.3256	55842
75	Macular thickness at the outer inferior subfield (left)	Ophthalmic	27812	-1	0.0482066	4.87048e-30	29.3124	55731
110	Average inner nuclear layer thickness (left)	Ophthalmic	28502	-1	-0.0481343	5.28438e-30	29.277	55829
58	Macular thickness at the outer nasal subfield (left)	Ophthalmic	27814	4	0.0478173	5.88025e-30	29.2306	56480
51	ISOS-RPE thickness of central subfield (left)	Ophthalmic	28522	2	-0.0480531	7.51183e-30	29.1243	55716
168	Macular thickness at the inner temporal subfield (left)	Ophthalmic	27810	4	-0.047842	7.80848e-30	29.1074	56176
26	INL-RPE thickness of inner subfield (left)	Ophthalmic	28532	3	0.0477645	8.54709e-30	29.0682	56280
145	ELM-ISOS thickness of outer subfield (left)	Ophthalmic	28518	1	-0.0483646	8.76595e-30	29.0572	54869
3	ELM-ISOS thickness of central subfield (left)	Ophthalmic	28514	-1	0.0477099	9.77712e-30	29.0098	56292
128	Average ganglion cell-inner plexiform layer thickness (left)	Ophthalmic	28504	-1	-0.0480594	9.95246e-30	29.0021	55460
21	Macular thickness at the inner superior subfield (left)	Ophthalmic	27808	4	-0.0477135	9.98695e-30	29.0006	56265
82	avMSE	Ophthalmic	20261	NA	0.047697	1.13935e-29	28.9433	56189
77	INL-ELM thickness of the outer subfield (left)	Ophthalmic	28510	3	0.0478264	1.23264e-29	28.9092	55817
55	Average INL-ELM thickness (left)	Ophthalmic	28512	3	-0.0477998	1.28649e-29	28.8906	55842
77	ELM-ISOS thickness of outer subfield (left)	Ophthalmic	28518	1	0.048218	1.29785e-29	28.8868	54869
37	Average INL-ELM thickness (left)	Ophthalmic	28512	3	-0.0477463	1.48582e-29	28.828	55842
161	INL-ELM thickness of the central subfield (left)	Ophthalmic	28506	3	-0.0475993	1.50796e-29	28.8216	56175
167	Macular thickness at the inner nasal subfield (left)	Ophthalmic	27806	4	0.0475262	1.52717e-29	28.8161	56337
219	Average retinal nerve fibre layer thickness (left)	Ophthalmic	28500	-1	0.0480301	1.57915e-29	28.8016	55131
86	ISOS-RPE thickness of inner subfield (left)	Ophthalmic	28524	2	-0.047899	1.59142e-29	28.7982	55427
58	INL-RPE thickness of outer subfield (left)	Ophthalmic	28534	3	0.0476459	1.62444e-29	28.7893	56000
240	INL-ELM thickness of the outer subfield (left)	Ophthalmic	28510	3	-0.0477117	1.67836e-29	28.7751	55817
251	Average retinal nerve fibre layer thickness (left)	Ophthalmic	28500	-1	0.047997	1.72521e-29	28.7632	55131
215	Macular thickness at the outer nasal subfield (left)	Ophthalmic	27814	4	-0.0473931	1.86054e-29	28.7304	56480
41	Macular thickness at the central subfield (left)	Ophthalmic	27802	-1	0.0473929	1.91709e-29	28.7174	56454
124	INL-RPE thickness of outer subfield (left)	Ophthalmic	28534	3	-0.0475839	1.91991e-29	28.7167	56000
209	ISOS-RPE thickness of outer subfield (left)	Ophthalmic	28526	2	0.0479973	1.99604e-29	28.6998	55005
22	Mean of vertical disc diameter (left)	Ophthalmic	27853	NA	-0.0550043	2.1906e-29	28.6594	41808
188	ISOS-RPE thickness of central subfield (left)	Ophthalmic	28522	2	-0.047653	2.20659e-29	28.6563	55716
36	INL-ELM thickness of the outer subfield (left)	Ophthalmic	28510	3	0.0476045	2.23896e-29	28.65	55817
9	Macular thickness at the inner temporal subfield (left)	Ophthalmic	27810	4	0.0474404	2.31166e-29	28.6361	56176
1	INL-ELM thickness of the central subfield (left)	Ophthalmic	28506	3	-0.0474165	2.46815e-29	28.6076	56175
73	INL-ELM thickness of the inner subfield (left)	Ophthalmic	28508	3	0.0474633	2.52253e-29	28.5982	56045
255	Macular thickness at the inner inferior subfield (left)	Ophthalmic	27804	4	0.0475873	2.53392e-29	28.5962	55749
83	Average retinal nerve fibre layer thickness (left)	Ophthalmic	28500	-1	0.0478512	2.54621e-29	28.5941	55131
135	Macular thickness at the central subfield (left)	Ophthalmic	27802	-1	0.0472706	2.66679e-29	28.574	56454
95	Macular thickness at the outer inferior subfield (left)	Ophthalmic	27812	-1	-0.0475595	2.78669e-29	28.5549	55731
70	Average ISOS-RPE thickness (left)	Ophthalmic	28528	2	-0.0478497	2.81305e-29	28.5508	55048
138	ISOS-RPE thickness of central subfield (left)	Ophthalmic	28522	2	0.0475474	2.92762e-29	28.5335	55716
29	INL-ELM thickness of the inner subfield (left)	Ophthalmic	28508	3	-0.0474008	2.98357e-29	28.5253	56045
122	INL-ELM thickness of the outer subfield (left)	Ophthalmic	28510	3	-0.0474932	3.01681e-29	28.5205	55817
78	INL-RPE thickness of inner subfield (left)	Ophthalmic	28532	3	-0.0472734	3.21994e-29	28.4922	56280
128	avMSE	Ophthalmic	20261	NA	-0.0472227	4.08758e-29	28.3885	56189
110	Macular thickness at the outer inferior subfield (left)	Ophthalmic	27812	-1	-0.0473919	4.36045e-29	28.3605	55731
73	avMSE	Ophthalmic	20261	NA	0.0471942	4.41225e-29	28.3553	56189
73	Average inner nuclear layer thickness (left)	Ophthalmic	28502	-1	0.0473116	4.8361e-29	28.3155	55829
4	Macular thickness at the outer temporal subfield (left)	Ophthalmic	27818	4	-0.0471138	5.19035e-29	28.2848	56236
112	Average ISOS-RPE thickness (left)	Ophthalmic	28528	2	0.0475521	6.19529e-29	28.2079	55048
66	INL-ELM thickness of the central subfield (left)	Ophthalmic	28506	3	0.0470588	6.4377e-29	28.1913	56175
34	Average ganglion cell-inner plexiform layer thickness (left)	Ophthalmic	28504	-1	0.0473496	6.63299e-29	28.1783	55460
221	Macular thickness at the outer inferior subfield (left)	Ophthalmic	27812	-1	0.0472052	7.169e-29	28.1445	55731
122	Average inner nuclear layer thickness (left)	Ophthalmic	28502	-1	-0.0471514	7.40967e-29	28.1302	55829
191	INL-RPE thickness of inner subfield (left)	Ophthalmic	28532	3	0.0469533	7.58993e-29	28.1198	56280
50	Average ELM-ISOS thickness (left)	Ophthalmic	28520	1	0.0475098	8.04304e-29	28.0946	54917
75	Overall macular thickness (left)	Ophthalmic	27800	4	0.0470656	8.86989e-29	28.0521	55872
21	Macular thickness at the inner temporal subfield (left)	Ophthalmic	27810	4	-0.0469381	8.87132e-29	28.052	56176
168	Macular thickness at the inner inferior subfield (left)	Ophthalmic	27804	4	-0.0470687	1.00924e-28	27.996	55749
34	INL-ELM thickness of the inner subfield (left)	Ophthalmic	28508	3	0.0469434	1.01206e-28	27.9948	56045
22	Retinal pigment epithelium thickness at outer temporal subfield (left)	Ophthalmic	27840	NA	-0.0848776	1.24678e-28	27.9042	17045
74	ELM-ISOS thickness of outer subfield (left)	Ophthalmic	28518	1	0.0473397	1.32837e-28	27.8767	54869
129	Overall macular thickness (left)	Ophthalmic	27800	4	0.0469087	1.34469e-28	27.8714	55872
11	INL-RPE thickness of central subfield (left)	Ophthalmic	28530	3	0.0466099	1.34676e-28	27.8707	56590
1	Macular thickness at the inner temporal subfield (left)	Ophthalmic	27810	4	-0.0467562	1.43894e-28	27.842	56176
123	Macular thickness at the inner temporal subfield (left)	Ophthalmic	27810	4	-0.04675	1.46302e-28	27.8348	56176
144	Macular thickness at the outer inferior subfield (left)	Ophthalmic	27812	-1	0.0469232	1.51335e-28	27.8201	55731
153	Average INL-ELM thickness (left)	Ophthalmic	28512	3	0.0468682	1.54734e-28	27.8104	55842
94	Average INL-ELM thickness (left)	Ophthalmic	28512	3	0.0468553	1.60111e-28	27.7956	55842
19	ISOS-RPE thickness of inner subfield (left)	Ophthalmic	28524	2	-0.0470019	1.72474e-28	27.7633	55427
254	Average inner nuclear layer thickness (left)	Ophthalmic	28502	-1	0.046807	1.84544e-28	27.7339	55829
129	Macular thickness at the outer superior subfield (left)	Ophthalmic	27816	4	0.046552	1.89029e-28	27.7235	56421
215	Macular thickness at the outer superior subfield (left)	Ophthalmic	27816	4	-0.0465324	1.99129e-28	27.7009	56421
102	Average INL-ELM thickness (left)	Ophthalmic	28512	3	-0.0467572	2.07474e-28	27.683	55842
244	Macular thickness at the outer temporal subfield (left)	Ophthalmic	27818	4	-0.0465809	2.14387e-28	27.6688	56236
112	Macular thickness at the inner nasal subfield (left)	Ophthalmic	27806	4	-0.0465281	2.20733e-28	27.6561	56337
185	Overall macular thickness (left)	Ophthalmic	27800	4	0.0466967	2.35432e-28	27.6281	55872
105	Macular thickness at the central subfield (left)	Ophthalmic	27802	-1	-0.0464528	2.37168e-28	27.6249	56454
146	ISOS-RPE thickness of inner subfield (left)	Ophthalmic	28524	2	-0.0468719	2.42746e-28	27.6148	55427
204	Retinal pigment epithelium thickness at outer temporal subfield (left)	Ophthalmic	27840	NA	-0.0843764	2.59755e-28	27.5854	17045
34	Macular thickness at the central subfield (left)	Ophthalmic	27802	-1	-0.046403	2.7061e-28	27.5677	56454
42	ELM-ISOS thickness of outer subfield (left)	Ophthalmic	28518	1	-0.0470452	2.87044e-28	27.5421	54869
121	Overall average retinal pigment epithelium thickness (left)	Ophthalmic	27822	-1	0.0465219	2.9642e-28	27.5281	56082
5	Average inner nuclear layer thickness (left)	Ophthalmic	28502	-1	0.0466104	3.09723e-28	27.509	55829
15	ELM-ISOS thickness of central subfield (left)	Ophthalmic	28514	-1	0.0464128	3.14446e-28	27.5025	56292
111	ISOS-RPE thickness of central subfield (left)	Ophthalmic	28522	2	-0.0466494	3.16514e-28	27.4996	55716
183	INL-ELM thickness of the central subfield (left)	Ophthalmic	28506	3	-0.0464545	3.19918e-28	27.495	56175
42	Average ELM-ISOS thickness (left)	Ophthalmic	28520	1	-0.0469791	3.23171e-28	27.4906	54917
255	Average retinal nerve fibre layer thickness (left)	Ophthalmic	28500	-1	0.046865	3.43184e-28	27.4645	55131
163	Macular thickness at the central subfield (left)	Ophthalmic	27802	-1	-0.046308	3.47846e-28	27.4586	56454
120	INL-RPE thickness of inner subfield (left)	Ophthalmic	28532	3	0.0463661	3.60364e-28	27.4433	56280
42	INL-RPE thickness of central subfield (left)	Ophthalmic	28530	3	-0.0462376	3.61696e-28	27.4417	56590
118	ELM-ISOS thickness of outer subfield (left)	Ophthalmic	28518	1	-0.0469253	3.92243e-28	27.4064	54869
190	Average ganglion cell-inner plexiform layer thickness (left)	Ophthalmic	28504	-1	-0.046673	3.94154e-28	27.4043	55460
220	Average INL-ELM thickness (left)	Ophthalmic	28512	3	-0.0465122	3.95183e-28	27.4032	55842
95	Average INL-ELM thickness (left)	Ophthalmic	28512	3	-0.0464968	4.11546e-28	27.3856	55842
220	Macular thickness at the inner inferior subfield (left)	Ophthalmic	27804	4	-0.0464814	4.74166e-28	27.3241	55749
177	Macular thickness at the inner temporal subfield (left)	Ophthalmic	27810	4	-0.0462815	5.03926e-28	27.2976	56176
233	Average retinal nerve fibre layer thickness (left)	Ophthalmic	28500	-1	0.0467151	5.07145e-28	27.2949	55131
17	Retinal pigment epithelium thickness at outer temporal subfield (left)	Ophthalmic	27840	NA	0.0839078	5.13881e-28	27.2891	17045
21	Macular thickness at the outer nasal subfield (left)	Ophthalmic	27814	4	-0.0461487	5.14906e-28	27.2883	56480
234	Average retinal nerve fibre layer thickness (left)	Ophthalmic	28500	-1	0.0467046	5.21224e-28	27.283	55131
145	Average retinal nerve fibre layer thickness (left)	Ophthalmic	28500	-1	-0.0466824	5.52158e-28	27.2579	55131
44	Average ganglion cell-inner plexiform layer thickness (left)	Ophthalmic	28504	-1	0.0464572	6.92063e-28	27.1599	55460
34	Average INL-ELM thickness (left)	Ophthalmic	28512	3	0.0462904	7.06318e-28	27.151	55842
31	ELM-ISOS thickness of central subfield (left)	Ophthalmic	28514	-1	-0.0460912	7.32741e-28	27.135	56292
59	Macular thickness at the outer superior subfield (left)	Ophthalmic	27816	4	0.0460351	7.39371e-28	27.1311	56421
56	INL-ELM thickness of the central subfield (left)	Ophthalmic	28506	3	0.0461091	7.92571e-28	27.101	56175
252	ISOS-RPE thickness of outer subfield (left)	Ophthalmic	28526	2	-0.0465874	8.11395e-28	27.0908	55005
171	INL-RPE thickness of central subfield (left)	Ophthalmic	28530	3	-0.0459137	8.48998e-28	27.0711	56590
142	Macular thickness at the inner inferior subfield (left)	Ophthalmic	27804	4	-0.0462231	9.30765e-28	27.0312	55749
81	Macular thickness at the inner superior subfield (left)	Ophthalmic	27808	4	0.0460018	9.532e-28	27.0208	56265
27	INL-RPE thickness of inner subfield (left)	Ophthalmic	28532	3	-0.0459871	9.74648e-28	27.0112	56280
23	ELM-ISOS thickness of central subfield (left)	Ophthalmic	28514	-1	0.0459724	1.00003e-27	27	56292
87	Average ISOS-RPE thickness (left)	Ophthalmic	28528	2	-0.0464653	1.06172e-27	26.974	55048
185	Macular thickness at the inner inferior subfield (left)	Ophthalmic	27804	4	0.0461676	1.07545e-27	26.9684	55749
194	ELM-ISOS thickness of central subfield (left)	Ophthalmic	28514	-1	-0.0459378	1.09463e-27	26.9607	56292
220	INL-ELM thickness of the outer subfield (left)	Ophthalmic	28510	3	-0.046116	1.14326e-27	26.9419	55817
179	Average INL-RPE thickness (left)	Ophthalmic	28536	3	0.0460167	1.19091e-27	26.9241	56020
184	INL-ELM thickness of the central subfield (left)	Ophthalmic	28506	3	0.0459229	1.28895e-27	26.8898	56175
23	Average ganglion cell-inner plexiform layer thickness (left)	Ophthalmic	28504	-1	0.0461899	1.38528e-27	26.8585	55460
171	Macular thickness at the inner temporal subfield (left)	Ophthalmic	27810	4	-0.0458878	1.41118e-27	26.8504	56176
193	Average retinal nerve fibre layer thickness (left)	Ophthalmic	28500	-1	0.0462813	1.56019e-27	26.8068	55131
87	Macular thickness at the inner temporal subfield (left)	Ophthalmic	27810	4	0.0458216	1.67653e-27	26.7756	56176
203	ISOS-RPE thickness of outer subfield (left)	Ophthalmic	28526	2	-0.046303	1.69065e-27	26.7719	55005
112	Macular thickness at the inner temporal subfield (left)	Ophthalmic	27810	4	-0.0458053	1.74908e-27	26.7572	56176
153	Macular thickness at the outer temporal subfield (left)	Ophthalmic	27818	4	0.0456854	2.24128e-27	26.6495	56236
174	INL-RPE thickness of outer subfield (left)	Ophthalmic	28534	3	-0.045738	2.50846e-27	26.6006	56000
9	Average retinal nerve fibre layer thickness (left)	Ophthalmic	28500	-1	0.0460827	2.60036e-27	26.585	55131
252	Average ISOS-RPE thickness (left)	Ophthalmic	28528	2	-0.0461107	2.64558e-27	26.5775	55048
58	Overall macular thickness (left)	Ophthalmic	27800	4	0.0457633	2.69011e-27	26.5702	55872
102	INL-ELM thickness of the outer subfield (left)	Ophthalmic	28510	3	-0.0457738	2.77456e-27	26.5568	55817
245	Average ISOS-RPE thickness (left)	Ophthalmic	28528	2	0.0460889	2.79719e-27	26.5533	55048
254	INL-ELM thickness of the central subfield (left)	Ophthalmic	28506	3	0.0456137	2.87858e-27	26.5408	56175
147	Macular thickness at the inner nasal subfield (left)	Ophthalmic	27806	4	-0.0455361	2.96945e-27	26.5273	56337
184	ELM-ISOS thickness of outer subfield (left)	Ophthalmic	28518	1	0.0461282	3.06541e-27	26.5135	54869
168	ELM-ISOS thickness of outer subfield (left)	Ophthalmic	28518	1	0.0461102	3.21002e-27	26.4935	54869
225	Overall average retinal pigment epithelium thickness (left)	Ophthalmic	27822	-1	-0.0455986	3.30018e-27	26.4815	56082
45	Average ganglion cell-inner plexiform layer thickness (left)	Ophthalmic	28504	-1	0.0458335	3.47192e-27	26.4594	55460
217	avMSE	Ophthalmic	20261	NA	0.0455005	3.80121e-27	26.4201	56189
107	INL-RPE thickness of inner subfield (left)	Ophthalmic	28532	3	-0.0454639	3.79965e-27	26.4203	56280
180	ELM-ISOS thickness of central subfield (left)	Ophthalmic	28514	-1	-0.0454525	3.86426e-27	26.4129	56292
176	ISOS-RPE thickness of central subfield (left)	Ophthalmic	28522	2	0.0456713	4.02006e-27	26.3958	55716
131	INL-RPE thickness of central subfield (left)	Ophthalmic	28530	3	0.0453043	4.16095e-27	26.3808	56590
37	INL-ELM thickness of the inner subfield (left)	Ophthalmic	28508	3	-0.0455183	4.22028e-27	26.3747	56045
26	Macular thickness at the inner superior subfield (left)	Ophthalmic	27808	4	-0.0453925	4.64093e-27	26.3334	56265
40	Macular thickness at the outer temporal subfield (left)	Ophthalmic	27818	4	-0.0453693	5.07734e-27	26.2944	56236
89	Average INL-RPE thickness (left)	Ophthalmic	28536	3	0.0454367	5.34506e-27	26.272	56020
244	Average INL-ELM thickness (left)	Ophthalmic	28512	3	-0.0454864	5.66407e-27	26.2469	55842
253	ELM-ISOS thickness of inner subfield (left)	Ophthalmic	28516	1	0.0456392	5.82941e-27	26.2344	55441
123	Macular thickness at the inner superior subfield (left)	Ophthalmic	27808	4	-0.0452921	6.01234e-27	26.221	56265
77	Overall average retinal pigment epithelium thickness (left)	Ophthalmic	27822	-1	-0.0453152	6.84703e-27	26.1645	56082
240	Average INL-ELM thickness (left)	Ophthalmic	28512	3	-0.0454119	6.856e-27	26.1639	55842
179	INL-RPE thickness of central subfield (left)	Ophthalmic	28530	3	-0.0451068	6.93187e-27	26.1591	56590
249	Macular thickness at the outer nasal subfield (left)	Ophthalmic	27814	4	-0.045097	7.95946e-27	26.0991	56480
114	Retinal pigment epithelium thickness at inner temporal subfield (left)	Ophthalmic	27832	NA	0.081548	8.35982e-27	26.0778	17220
107	INL-ELM thickness of the central subfield (left)	Ophthalmic	28506	3	-0.0451466	9.58761e-27	26.0183	56175
252	Macular thickness at the inner inferior subfield (left)	Ophthalmic	27804	4	0.0453134	9.71496e-27	26.0126	55749
81	Macular thickness at the outer nasal subfield (left)	Ophthalmic	27814	4	0.0450054	1.00727e-26	25.9969	56480
50	ELM-ISOS thickness of outer subfield (left)	Ophthalmic	28518	1	0.0456581	1.01405e-26	25.9939	54869
167	Macular thickness at the outer temporal subfield (left)	Ophthalmic	27818	4	0.0450989	1.01764e-26	25.9924	56236
56	ELM-ISOS thickness of central subfield (left)	Ophthalmic	28514	-1	0.0450602	1.06083e-26	25.9744	56292
126	Average ganglion cell-inner plexiform layer thickness (left)	Ophthalmic	28504	-1	-0.0453622	1.15791e-26	25.9363	55460
147	Macular thickness at the inner temporal subfield (left)	Ophthalmic	27810	4	-0.0450335	1.27931e-26	25.893	56176
206	Average ELM-ISOS thickness (left)	Ophthalmic	28520	1	0.0455094	1.40445e-26	25.8525	54917
92	INL-RPE thickness of outer subfield (left)	Ophthalmic	28534	3	0.0450642	1.4166e-26	25.8488	56000
4	ISOS-RPE thickness of central subfield (left)	Ophthalmic	28522	2	0.0451736	1.43546e-26	25.843	55716
114	Macular thickness at the inner inferior subfield (left)	Ophthalmic	27804	4	0.0451532	1.46128e-26	25.8353	55749
102	INL-RPE thickness of outer subfield (left)	Ophthalmic	28534	3	-0.0450479	1.47663e-26	25.8307	56000
178	Overall macular thickness (left)	Ophthalmic	27800	4	0.0450818	1.54451e-26	25.8112	55872
21	Average inner nuclear layer thickness (left)	Ophthalmic	28502	-1	-0.0450723	1.65381e-26	25.7815	55829
229	Macular thickness at the inner superior subfield (left)	Ophthalmic	27808	4	0.0448947	1.66535e-26	25.7785	56265
79	Macular thickness at the inner superior subfield (left)	Ophthalmic	27808	4	0.0448827	1.71751e-26	25.7651	56265
44	Overall macular thickness (left)	Ophthalmic	27800	4	0.0450168	1.82238e-26	25.7394	55872
39	Average INL-RPE thickness (left)	Ophthalmic	28536	3	0.0449503	1.85542e-26	25.7316	56020
135	Average ganglion cell-inner plexiform layer thickness (left)	Ophthalmic	28504	-1	-0.0451608	1.93038e-26	25.7144	55460
6	Macular thickness at the central subfield (left)	Ophthalmic	27802	-1	0.044753	1.97428e-26	25.7046	56454
79	Average retinal nerve fibre layer thickness (left)	Ophthalmic	28500	-1	0.0452804	2.00367e-26	25.6982	55131
144	Macular thickness at the outer nasal subfield (left)	Ophthalmic	27814	4	0.0447184	2.10048e-26	25.6777	56480
233	Average ganglion cell-inner plexiform layer thickness (left)	Ophthalmic	28504	-1	0.045122	2.1296e-26	25.6717	55460
77	Average ISOS-RPE thickness (left)	Ophthalmic	28528	2	0.0452355	2.44485e-26	25.6117	55048
37	Macular thickness at the inner temporal subfield (left)	Ophthalmic	27810	4	-0.0447384	2.71368e-26	25.5664	56176
115	Average ISOS-RPE thickness (left)	Ophthalmic	28528	2	0.045172	2.86817e-26	25.5424	55048
128	Macular thickness at the outer temporal subfield (left)	Ophthalmic	27818	4	-0.0446792	2.96917e-26	25.5274	56236
81	Macular thickness at the inner nasal subfield (left)	Ophthalmic	27806	4	0.0446197	3.11978e-26	25.5059	56337
46	Average retinal nerve fibre layer thickness (left)	Ophthalmic	28500	-1	-0.0450798	3.32029e-26	25.4788	55131
124	ELM-ISOS thickness of outer subfield (left)	Ophthalmic	28518	1	-0.0451438	3.70182e-26	25.4316	54869
19	Average ganglion cell-inner plexiform layer thickness (left)	Ophthalmic	28504	-1	0.0448753	3.96694e-26	25.4015	55460
86	INL-ELM thickness of the inner subfield (left)	Ophthalmic	28508	3	0.0446393	3.98173e-26	25.3999	56045
26	Average retinal nerve fibre layer thickness (left)	Ophthalmic	28500	-1	-0.0450046	4.01054e-26	25.3968	55131
86	Overall average retinal pigment epithelium thickness (left)	Ophthalmic	27822	-1	0.0446168	4.06094e-26	25.3914	56082
180	Average ISOS-RPE thickness (left)	Ophthalmic	28528	2	-0.0450194	4.20675e-26	25.3761	55048
37	Macular thickness at the inner inferior subfield (left)	Ophthalmic	27804	4	-0.0446852	4.7773e-26	25.3208	55749
187	ELM-ISOS thickness of central subfield (left)	Ophthalmic	28514	-1	-0.0444669	4.80701e-26	25.3181	56292
128	Average INL-ELM thickness (left)	Ophthalmic	28512	3	-0.0446371	4.91117e-26	25.3088	55842
129	ISOS-RPE thickness of inner subfield (left)	Ophthalmic	28524	2	-0.0448029	4.92118e-26	25.3079	55427
81	Macular thickness at the inner inferior subfield (left)	Ophthalmic	27804	4	0.0446681	4.98804e-26	25.3021	55749
150	Macular thickness at the central subfield (left)	Ophthalmic	27802	-1	-0.0443826	5.06387e-26	25.2955	56454
132	Average retinal nerve fibre layer thickness (left)	Ophthalmic	28500	-1	-0.0449079	5.10937e-26	25.2916	55131
220	Macular thickness at the inner nasal subfield (left)	Ophthalmic	27806	4	-0.0444249	5.11184e-26	25.2914	56337
129	Average ISOS-RPE thickness (left)	Ophthalmic	28528	2	-0.0449186	5.41327e-26	25.2665	55048
1	Average retinal nerve fibre layer thickness (left)	Ophthalmic	28500	-1	-0.0448816	5.45648e-26	25.2631	55131
183	Average ELM-ISOS thickness (left)	Ophthalmic	28520	1	-0.0449591	5.59146e-26	25.2525	54917
184	Average ELM-ISOS thickness (left)	Ophthalmic	28520	1	0.0449509	5.70747e-26	25.2436	54917
206	avMSE	Ophthalmic	20261	NA	-0.0444382	5.72917e-26	25.2419	56189
79	Macular thickness at the outer inferior subfield (left)	Ophthalmic	27812	-1	0.0446159	5.79125e-26	25.2372	55731
245	ISOS-RPE thickness of outer subfield (left)	Ophthalmic	28526	2	0.0449079	5.80915e-26	25.2359	55005
26	INL-ELM thickness of the inner subfield (left)	Ophthalmic	28508	3	0.0444884	5.82733e-26	25.2345	56045
168	Average inner nuclear layer thickness (left)	Ophthalmic	28502	-1	-0.04457	5.89024e-26	25.2299	55829
132	Macular thickness at the outer inferior subfield (left)	Ophthalmic	27812	-1	-0.0445872	6.22516e-26	25.2058	55731
221	Average INL-ELM thickness (left)	Ophthalmic	28512	3	0.0445299	6.4308e-26	25.1917	55842
29	INL-ELM thickness of the outer subfield (left)	Ophthalmic	28510	3	-0.0445355	6.50194e-26	25.187	55817
79	ISOS-RPE thickness of central subfield (left)	Ophthalmic	28522	2	-0.0445659	6.66645e-26	25.1761	55716
247	Retinal pigment epithelium thickness at inner nasal subfield (left)	Ophthalmic	27828	NA	0.0799736	7.28215e-26	25.1377	17238
215	Overall average retinal pigment epithelium thickness (left)	Ophthalmic	27822	-1	-0.0443813	7.35523e-26	25.1334	56082
15	Macular thickness at the inner inferior subfield (left)	Ophthalmic	27804	4	0.0444929	7.74468e-26	25.111	55749
93	INL-ELM thickness of the outer subfield (left)	Ophthalmic	28510	3	0.0444624	7.81159e-26	25.1073	55817
23	Overall macular thickness (left)	Ophthalmic	27800	4	0.0444021	8.60246e-26	25.0654	55872
49	ISOS-RPE thickness of central subfield (left)	Ophthalmic	28522	2	-0.0444539	8.82662e-26	25.0542	55716
168	INL-ELM thickness of the central subfield (left)	Ophthalmic	28506	3	-0.0442651	8.98324e-26	25.0466	56175
170	Macular thickness at the outer inferior subfield (left)	Ophthalmic	27812	-1	-0.0444282	9.27414e-26	25.0327	55731
20	INL-ELM thickness of the outer subfield (left)	Ophthalmic	28510	3	-0.0443574	1.01645e-25	24.9929	55817
79	ELM-ISOS thickness of central subfield (left)	Ophthalmic	28514	-1	0.0441653	1.02858e-25	24.9878	56292
225	ISOS-RPE thickness of central subfield (left)	Ophthalmic	28522	2	0.0443838	1.05179e-25	24.9781	55716
156	INL-RPE thickness of central subfield (left)	Ophthalmic	28530	3	-0.0439894	1.19506e-25	24.9226	56590
115	ISOS-RPE thickness of inner subfield (left)	Ophthalmic	28524	2	0.0444411	1.21592e-25	24.9151	55427
109	Macular thickness at the outer nasal subfield (left)	Ophthalmic	27814	4	0.0440247	1.21757e-25	24.9145	56480
237	Macular thickness at the inner superior subfield (left)	Ophthalmic	27808	4	0.0440939	1.26353e-25	24.8984	56265
102	Average INL-RPE thickness (left)	Ophthalmic	28536	3	-0.0441868	1.27415e-25	24.8948	56020
177	Macular thickness at the outer temporal subfield (left)	Ophthalmic	27818	4	-0.0440994	1.28228e-25	24.892	56236
243	Macular thickness at the outer inferior subfield (left)	Ophthalmic	27812	-1	-0.0442814	1.33845e-25	24.8734	55731
17	INL-ELM thickness of the central subfield (left)	Ophthalmic	28506	3	0.0440963	1.37204e-25	24.8626	56175
15	Macular thickness at the outer superior subfield (left)	Ophthalmic	27816	4	0.0439982	1.37882e-25	24.8605	56421
224	Macular thickness at the outer inferior subfield (left)	Ophthalmic	27812	-1	0.0442518	1.44097e-25	24.8413	55731
4	Macular thickness at the outer superior subfield (left)	Ophthalmic	27816	4	-0.043964	1.50232e-25	24.8232	56421
37	INL-ELM thickness of the outer subfield (left)	Ophthalmic	28510	3	-0.0441827	1.57224e-25	24.8035	55817
15	INL-RPE thickness of inner subfield (left)	Ophthalmic	28532	3	0.0439801	1.65579e-25	24.781	56280
233	Average ELM-ISOS thickness (left)	Ophthalmic	28520	1	-0.0445216	1.65763e-25	24.7805	54917
174	Macular thickness at the central subfield (left)	Ophthalmic	27802	-1	-0.0438908	1.74767e-25	24.7575	56454
104	Average inner nuclear layer thickness (left)	Ophthalmic	28502	-1	-0.044102	1.90017e-25	24.7212	55829
129	ISOS-RPE thickness of central subfield (left)	Ophthalmic	28522	2	-0.0441442	1.91175e-25	24.7186	55716
21	Average ELM-ISOS thickness (left)	Ophthalmic	28520	1	-0.0444624	1.91879e-25	24.717	54917
147	ISOS-RPE thickness of central subfield (left)	Ophthalmic	28522	2	-0.0441407	1.92852e-25	24.7148	55716
4	ELM-ISOS thickness of outer subfield (left)	Ophthalmic	28518	1	0.0444715	1.96804e-25	24.706	54869
11	ISOS-RPE thickness of central subfield (left)	Ophthalmic	28522	2	0.0441234	2.01299e-25	24.6962	55716
17	ISOS-RPE thickness of inner subfield (left)	Ophthalmic	28524	2	-0.0442082	2.1685e-25	24.6638	55427
90	Overall macular thickness (left)	Ophthalmic	27800	4	0.0440311	2.17279e-25	24.663	55872
96	Macular thickness at the central subfield (left)	Ophthalmic	27802	-1	0.0437785	2.31452e-25	24.6355	56454
143	ISOS-RPE thickness of outer subfield (left)	Ophthalmic	28526	2	0.0443388	2.38429e-25	24.6226	55005
70	Macular thickness at the central subfield (left)	Ophthalmic	27802	-1	-0.0437624	2.40922e-25	24.6181	56454
8	ELM-ISOS thickness of inner subfield (left)	Ophthalmic	28516	1	0.0441568	2.42863e-25	24.6146	55441
118	Macular thickness at the inner temporal subfield (left)	Ophthalmic	27810	4	0.0438632	2.4536e-25	24.6102	56176
197	Macular thickness at the central subfield (left)	Ophthalmic	27802	-1	-0.0437546	2.4571e-25	24.6096	56454
146	Average ISOS-RPE thickness (left)	Ophthalmic	28528	2	-0.0442925	2.56116e-25	24.5916	55048
98	Macular thickness at the inner inferior subfield (left)	Ophthalmic	27804	4	0.044	2.64756e-25	24.5772	55749
133	Macular thickness at the outer temporal subfield (left)	Ophthalmic	27818	4	-0.0437892	2.783e-25	24.5555	56236
170	ISOS-RPE thickness of central subfield (left)	Ophthalmic	28522	2	0.0439371	3.19554e-25	24.4955	55716
155	Macular thickness at the inner inferior subfield (left)	Ophthalmic	27804	4	0.0439176	3.24764e-25	24.4884	55749
244	Average ELM-ISOS thickness (left)	Ophthalmic	28520	1	0.0442428	3.29521e-25	24.4821	54917
243	Macular thickness at the outer nasal subfield (left)	Ophthalmic	27814	4	-0.0436084	3.44995e-25	24.4622	56480
40	Macular thickness at the outer inferior subfield (left)	Ophthalmic	27812	-1	-0.0438825	3.60473e-25	24.4431	55731
196	ISOS-RPE thickness of central subfield (left)	Ophthalmic	28522	2	-0.0438716	3.75779e-25	24.4251	55716
153	Macular thickness at the outer superior subfield (left)	Ophthalmic	27816	4	0.0435965	3.76147e-25	24.4246	56421
114	Average retinal nerve fibre layer thickness (left)	Ophthalmic	28500	-1	0.0440905	3.87927e-25	24.4112	55131
255	Macular thickness at the outer superior subfield (left)	Ophthalmic	27816	4	0.0435712	4.0047e-25	24.3974	56421
27	INL-ELM thickness of the central subfield (left)	Ophthalmic	28506	3	-0.0436608	4.06113e-25	24.3914	56175
159	Average retinal nerve fibre layer thickness (left)	Ophthalmic	28500	-1	0.0440622	4.15925e-25	24.381	55131
144	INL-RPE thickness of outer subfield (left)	Ophthalmic	28534	3	0.0437161	4.1916e-25	24.3776	56000
28	Macular thickness at the inner superior subfield (left)	Ophthalmic	27808	4	0.0436076	4.2496e-25	24.3717	56265
135	Macular thickness at the inner inferior subfield (left)	Ophthalmic	27804	4	-0.0437976	4.36901e-25	24.3596	55749
253	Macular thickness at the outer inferior subfield (left)	Ophthalmic	27812	-1	0.0437979	4.44179e-25	24.3524	55731
184	ELM-ISOS thickness of central subfield (left)	Ophthalmic	28514	-1	0.0435678	4.57122e-25	24.34	56292
222	avMSE	Ophthalmic	20261	NA	0.0435852	4.83293e-25	24.3158	56189
112	Macular thickness at the inner inferior subfield (left)	Ophthalmic	27804	4	-0.0437426	5.00303e-25	24.3008	55749
155	Overall macular thickness (left)	Ophthalmic	27800	4	0.0436839	5.13608e-25	24.2894	55872
101	Macular thickness at the inner inferior subfield (left)	Ophthalmic	27804	4	-0.0437232	5.2492e-25	24.2799	55749
187	Overall macular thickness (left)	Ophthalmic	27800	4	0.0436688	5.33045e-25	24.2732	55872
56	Macular thickness at the outer nasal subfield (left)	Ophthalmic	27814	4	0.0434116	5.62569e-25	24.2498	56480
219	Macular thickness at the inner nasal subfield (left)	Ophthalmic	27806	4	0.0434668	5.62328e-25	24.25	56337
215	Average INL-RPE thickness (left)	Ophthalmic	28536	3	-0.0435732	5.85388e-25	24.2326	56020
21	ELM-ISOS thickness of central subfield (left)	Ophthalmic	28514	-1	-0.0434615	5.94749e-25	24.2257	56292
168	Macular thickness at the outer nasal subfield (left)	Ophthalmic	27814	4	-0.0433598	6.39596e-25	24.1941	56480
129	ISOS-RPE thickness of outer subfield (left)	Ophthalmic	28526	2	-0.0439276	6.54115e-25	24.1843	55005
82	Average ELM-ISOS thickness (left)	Ophthalmic	28520	1	-0.0439566	6.63998e-25	24.1778	54917
70	ISOS-RPE thickness of inner subfield (left)	Ophthalmic	28524	2	-0.0437308	7.03057e-25	24.153	55427
66	INL-ELM thickness of the inner subfield (left)	Ophthalmic	28508	3	0.0434841	7.12011e-25	24.1475	56045
145	INL-RPE thickness of central subfield (left)	Ophthalmic	28530	3	-0.0432621	7.34077e-25	24.1343	56590
194	Macular thickness at the outer nasal subfield (left)	Ophthalmic	27814	4	0.0432933	7.54089e-25	24.1226	56480
114	Overall average retinal pigment epithelium thickness (left)	Ophthalmic	27822	-1	0.043443	7.60601e-25	24.1188	56082
136	Average INL-ELM thickness (left)	Ophthalmic	28512	3	0.0435355	7.61769e-25	24.1182	55842
188	INL-ELM thickness of the inner subfield (left)	Ophthalmic	28508	3	0.0434358	8.01907e-25	24.0959	56045
215	Macular thickness at the inner temporal subfield (left)	Ophthalmic	27810	4	-0.0433712	8.30154e-25	24.0808	56176
128	ISOS-RPE thickness of outer subfield (left)	Ophthalmic	28526	2	0.043809	8.73765e-25	24.0586	55005
44	INL-ELM thickness of the inner subfield (left)	Ophthalmic	28508	3	0.043395	8.86604e-25	24.0523	56045
197	Macular thickness at the inner nasal subfield (left)	Ophthalmic	27806	4	-0.0432748	9.03683e-25	24.044	56337
75	Average ganglion cell-inner plexiform layer thickness (left)	Ophthalmic	28504	-1	0.0435928	9.54832e-25	24.0201	55460
62	Macular thickness at the central subfield (left)	Ophthalmic	27802	-1	0.0432063	9.58077e-25	24.0186	56454
41	Macular thickness at the outer temporal subfield (left)	Ophthalmic	27818	4	-0.0432372	1.09071e-24	23.9623	56236
58	Average retinal nerve fibre layer thickness (left)	Ophthalmic	28500	-1	0.0436654	1.09753e-24	23.9596	55131
79	Macular thickness at the outer nasal subfield (left)	Ophthalmic	27814	4	0.0431095	1.18668e-24	23.9257	56480
107	Average INL-ELM thickness (left)	Ophthalmic	28512	3	-0.0433502	1.20027e-24	23.9207	55842
223	Average INL-RPE thickness (left)	Ophthalmic	28536	3	0.043275	1.21915e-24	23.9139	56020
128	Macular thickness at the inner superior subfield (left)	Ophthalmic	27808	4	-0.043179	1.22419e-24	23.9121	56265
123	INL-ELM thickness of the central subfield (left)	Ophthalmic	28506	3	-0.0432098	1.23577e-24	23.9081	56175
5	Macular thickness at the inner superior subfield (left)	Ophthalmic	27808	4	0.0431688	1.25547e-24	23.9012	56265
198	Macular thickness at the outer temporal subfield (left)	Ophthalmic	27818	4	0.0431715	1.28152e-24	23.8923	56236
3	INL-ELM thickness of the inner subfield (left)	Ophthalmic	28508	3	0.0432385	1.30184e-24	23.8854	56045
7	ISOS-RPE thickness of central subfield (left)	Ophthalmic	28522	2	-0.0433652	1.3041e-24	23.8847	55716
108	Macular thickness at the inner inferior subfield (left)	Ophthalmic	27804	4	0.0433451	1.32745e-24	23.877	55749
173	INL-ELM thickness of the central subfield (left)	Ophthalmic	28506	3	0.0431698	1.3631e-24	23.8655	56175
206	ELM-ISOS thickness of outer subfield (left)	Ophthalmic	28518	1	0.0436748	1.38077e-24	23.8599	54869
138	Macular thickness at the inner temporal subfield (left)	Ophthalmic	27810	4	0.043129	1.5051e-24	23.8224	56176
43	Overall average retinal pigment epithelium thickness (left)	Ophthalmic	27822	-1	-0.0431639	1.50927e-24	23.8212	56082
36	Macular thickness at the outer nasal subfield (left)	Ophthalmic	27814	4	0.0430088	1.52005e-24	23.8181	56480
121	Macular thickness at the outer temporal subfield (left)	Ophthalmic	27818	4	-0.043082	1.59628e-24	23.7969	56236
118	Average ELM-ISOS thickness (left)	Ophthalmic	28520	1	-0.0435921	1.61079e-24	23.793	54917
196	ELM-ISOS thickness of central subfield (left)	Ophthalmic	28514	-1	-0.0430545	1.62021e-24	23.7904	56292
28	logMAR, final (left)	Ophthalmic	5208	-1	-0.0429162	1.73027e-24	23.7619	56585
78	Macular thickness at the inner temporal subfield (left)	Ophthalmic	27810	4	-0.0430622	1.77228e-24	23.7515	56176
81	ELM-ISOS thickness of outer subfield (left)	Ophthalmic	28518	1	-0.0435573	1.8349e-24	23.7364	54869
24	INL-ELM thickness of the inner subfield (left)	Ophthalmic	28508	3	-0.0430899	1.87264e-24	23.7275	56045
90	INL-RPE thickness of inner subfield (left)	Ophthalmic	28532	3	0.0429692	2.01906e-24	23.6949	56280
233	ELM-ISOS thickness of outer subfield (left)	Ophthalmic	28518	1	-0.043509	2.06202e-24	23.6857	54869
132	ELM-ISOS thickness of central subfield (left)	Ophthalmic	28514	-1	0.0429524	2.08024e-24	23.6819	56292
5	Macular thickness at the inner inferior subfield (left)	Ophthalmic	27804	4	0.0431402	2.18733e-24	23.6601	55749
10	ELM-ISOS thickness of inner subfield (left)	Ophthalmic	28516	1	-0.0432381	2.30579e-24	23.6372	55441
123	Macular thickness at the inner inferior subfield (left)	Ophthalmic	27804	4	-0.0431158	2.32139e-24	23.6343	55749
10	Average inner nuclear layer thickness (left)	Ophthalmic	28502	-1	-0.0430722	2.39437e-24	23.6208	55829
128	INL-ELM thickness of the inner subfield (left)	Ophthalmic	28508	3	-0.042984	2.42472e-24	23.6153	56045
168	avMSE	Ophthalmic	20261	NA	-0.0429268	2.43756e-24	23.613	56189
4	ISOS-RPE thickness of inner subfield (left)	Ophthalmic	28524	2	0.0432104	2.49821e-24	23.6024	55427
85	Macular thickness at the central subfield (left)	Ophthalmic	27802	-1	0.0427512	2.92606e-24	23.5337	56454
186	ELM-ISOS thickness of central subfield (left)	Ophthalmic	28514	-1	0.0427926	3.07213e-24	23.5126	56292
196	INL-RPE thickness of inner subfield (left)	Ophthalmic	28532	3	-0.0427918	3.11286e-24	23.5068	56280
238	Macular thickness at the outer nasal subfield (left)	Ophthalmic	27814	4	-0.0427148	3.12247e-24	23.5055	56480
9	Average ganglion cell-inner plexiform layer thickness (left)	Ophthalmic	28504	-1	0.0430909	3.23418e-24	23.4902	55460
204	Retinal pigment epithelium thickness at inner temporal subfield (left)	Ophthalmic	27832	NA	-0.0772509	3.25711e-24	23.4872	17220
123	INL-RPE thickness of central subfield (left)	Ophthalmic	28530	3	-0.0426474	3.32586e-24	23.4781	56590
156	Average retinal nerve fibre layer thickness (left)	Ophthalmic	28500	-1	0.0432068	3.33231e-24	23.4773	55131
128	Macular thickness at the outer superior subfield (left)	Ophthalmic	27816	4	-0.0427003	3.41541e-24	23.4666	56421
80	ELM-ISOS thickness of outer subfield (left)	Ophthalmic	28518	1	0.0432874	3.51606e-24	23.4539	54869
125	Total macular volume (left)	Ophthalmic	27820	NA	-0.0805716	3.56945e-24	23.4474	15798
68	ISOS-RPE thickness of inner subfield (left)	Ophthalmic	28524	2	0.0430563	3.6264e-24	23.4405	55427
198	Macular thickness at the inner inferior subfield (left)	Ophthalmic	27804	4	0.0429311	3.63336e-24	23.4397	55749
233	ELM-ISOS thickness of inner subfield (left)	Ophthalmic	28516	1	-0.0430472	3.65875e-24	23.4367	55441
159	ELM-ISOS thickness of central subfield (left)	Ophthalmic	28514	-1	-0.0427141	3.71902e-24	23.4296	56292
95	ELM-ISOS thickness of outer subfield (left)	Ophthalmic	28518	1	-0.0432544	3.80607e-24	23.4195	54869
21	Macular thickness at the inner nasal subfield (left)	Ophthalmic	27806	4	-0.0426849	3.83089e-24	23.4167	56337
143	Overall average retinal pigment epithelium thickness (left)	Ophthalmic	27822	-1	-0.0427807	3.84097e-24	23.4156	56082
193	Macular thickness at the outer temporal subfield (left)	Ophthalmic	27818	4	0.0426972	4.08038e-24	23.3893	56236
239	avMSE	Ophthalmic	20261	NA	0.0426992	4.24066e-24	23.3726	56189
150	Total macular volume (left)	Ophthalmic	27820	NA	-0.0804197	4.3434e-24	23.3622	15798
186	Macular thickness at the inner superior subfield (left)	Ophthalmic	27808	4	0.0426581	4.36884e-24	23.3596	56265
172	Macular thickness at the outer temporal subfield (left)	Ophthalmic	27818	4	-0.0426596	4.46998e-24	23.3497	56236
74	Average ELM-ISOS thickness (left)	Ophthalmic	28520	1	0.0431446	4.73321e-24	23.3248	54917
249	Macular thickness at the outer inferior subfield (left)	Ophthalmic	27812	-1	-0.0428163	4.87551e-24	23.312	55731
189	ISOS-RPE thickness of inner subfield (left)	Ophthalmic	28524	2	-0.0429132	5.11938e-24	23.2908	55427
12	INL-ELM thickness of the inner subfield (left)	Ophthalmic	28508	3	-0.0426691	5.2079e-24	23.2833	56045
159	Macular thickness at the inner superior subfield (left)	Ophthalmic	27808	4	-0.0425786	5.29777e-24	23.2759	56265
138	INL-RPE thickness of inner subfield (left)	Ophthalmic	28532	3	0.0425424	5.70417e-24	23.2438	56280
115	INL-RPE thickness of central subfield (left)	Ophthalmic	28530	3	0.0423655	6.60297e-24	23.1803	56590
124	Average INL-RPE thickness (left)	Ophthalmic	28536	3	-0.04258	6.60795e-24	23.1799	56020
82	Macular thickness at the central subfield (left)	Ophthalmic	27802	-1	-0.0424086	6.72983e-24	23.172	56454
22	Retinal pigment epithelium thickness at inner temporal subfield (left)	Ophthalmic	27832	NA	-0.0767026	6.8127e-24	23.1667	17220
38	Average ISOS-RPE thickness (left)	Ophthalmic	28528	2	0.0429322	6.96157e-24	23.1573	55048
102	INL-ELM thickness of the central subfield (left)	Ophthalmic	28506	3	-0.0424922	7.0882e-24	23.1495	56175
71	Average ganglion cell-inner plexiform layer thickness (left)	Ophthalmic	28504	-1	0.0427545	7.26956e-24	23.1385	55460
225	INL-ELM thickness of the inner subfield (left)	Ophthalmic	28508	3	-0.0425251	7.37252e-24	23.1324	56045
167	INL-RPE thickness of inner subfield (left)	Ophthalmic	28532	3	0.0424046	7.96014e-24	23.0991	56280
224	Average INL-ELM thickness (left)	Ophthalmic	28512	3	0.0425562	8.23667e-24	23.0842	55842
86	Average ISOS-RPE thickness (left)	Ophthalmic	28528	2	-0.0428458	8.55566e-24	23.0677	55048
53	ISOS-RPE thickness of central subfield (left)	Ophthalmic	28522	2	0.0425797	8.73736e-24	23.0586	55716
220	Macular thickness at the inner superior subfield (left)	Ophthalmic	27808	4	-0.0423628	8.92384e-24	23.0494	56265
187	Average INL-RPE thickness (left)	Ophthalmic	28536	3	0.0424482	9.07751e-24	23.042	56020
191	Average INL-RPE thickness (left)	Ophthalmic	28536	3	0.0424403	9.25096e-24	23.0338	56020
13	INL-ELM thickness of the inner subfield (left)	Ophthalmic	28508	3	-0.0424123	9.67258e-24	23.0145	56045
95	Average ELM-ISOS thickness (left)	Ophthalmic	28520	1	-0.0428403	9.78991e-24	23.0092	54917
193	Macular thickness at the central subfield (left)	Ophthalmic	27802	-1	-0.0422516	9.83695e-24	23.0071	56454
185	Average ganglion cell-inner plexiform layer thickness (left)	Ophthalmic	28504	-1	0.0426236	9.9449e-24	23.0024	55460
115	ISOS-RPE thickness of outer subfield (left)	Ophthalmic	28526	2	0.0427668	1.07487e-23	22.9686	55005
4	Overall macular thickness (left)	Ophthalmic	27800	4	-0.0424294	1.08651e-23	22.964	55872
243	Average ISOS-RPE thickness (left)	Ophthalmic	28528	2	-0.0427348	1.11474e-23	22.9528	55048
65	INL-RPE thickness of central subfield (left)	Ophthalmic	28530	3	0.0421493	1.11398e-23	22.9531	56590
3	Macular thickness at the inner nasal subfield (left)	Ophthalmic	27806	4	0.0422265	1.16134e-23	22.935	56337
63	logMAR, final (left)	Ophthalmic	5208	-1	0.0421276	1.17904e-23	22.9285	56585
220	INL-RPE thickness of inner subfield (left)	Ophthalmic	28532	3	-0.0422293	1.2143e-23	22.9157	56280
79	INL-ELM thickness of the inner subfield (left)	Ophthalmic	28508	3	0.0423073	1.24483e-23	22.9049	56045
199	Macular thickness at the inner superior subfield (left)	Ophthalmic	27808	4	0.0422096	1.29031e-23	22.8893	56265
22	Retinal pigment epithelium thickness at inner inferior subfield (left)	Ophthalmic	27826	NA	-0.0764082	1.33413e-23	22.8748	17126
34	ELM-ISOS thickness of outer subfield (left)	Ophthalmic	28518	1	-0.042717	1.37169e-23	22.8627	54869
110	Average ganglion cell-inner plexiform layer thickness (left)	Ophthalmic	28504	-1	-0.042476	1.41459e-23	22.8494	55460
71	Macular thickness at the outer temporal subfield (left)	Ophthalmic	27818	4	0.0421775	1.43057e-23	22.8445	56236
195	Macular thickness at the outer nasal subfield (left)	Ophthalmic	27814	4	-0.0420783	1.45858e-23	22.8361	56480
87	Macular thickness at the outer inferior subfield (left)	Ophthalmic	27812	-1	-0.0423573	1.46765e-23	22.8334	55731
62	ELM-ISOS thickness of outer subfield (left)	Ophthalmic	28518	1	-0.0426876	1.47064e-23	22.8325	54869
111	ISOS-RPE thickness of inner subfield (left)	Ophthalmic	28524	2	-0.0424702	1.47821e-23	22.8303	55427
243	ISOS-RPE thickness of outer subfield (left)	Ophthalmic	28526	2	-0.0426261	1.50131e-23	22.8235	55005
96	INL-ELM thickness of the inner subfield (left)	Ophthalmic	28508	3	-0.0422282	1.50471e-23	22.8225	56045
9	Macular thickness at the outer inferior subfield (left)	Ophthalmic	27812	-1	0.0423461	1.50726e-23	22.8218	55731
21	Macular thickness at the inner inferior subfield (left)	Ophthalmic	27804	4	-0.0423373	1.51457e-23	22.8197	55749
203	Average INL-ELM thickness (left)	Ophthalmic	28512	3	0.0422906	1.55665e-23	22.8078	55842
108	ISOS-RPE thickness of central subfield (left)	Ophthalmic	28522	2	0.042298	1.71376e-23	22.7661	55716
120	Overall macular thickness (left)	Ophthalmic	27800	4	0.0422209	1.78947e-23	22.7473	55872
199	Macular thickness at the outer nasal subfield (left)	Ophthalmic	27814	4	0.0419773	1.85889e-23	22.7307	56480
138	Macular thickness at the inner superior subfield (left)	Ophthalmic	27808	4	0.0420533	1.8771e-23	22.7265	56265
218	Macular thickness at the outer temporal subfield (left)	Ophthalmic	27818	4	-0.0420356	2.00977e-23	22.6969	56236
135	Overall macular thickness (left)	Ophthalmic	27800	4	-0.0421607	2.06542e-23	22.685	55872
173	ISOS-RPE thickness of outer subfield (left)	Ophthalmic	28526	2	-0.0424896	2.07434e-23	22.6831	55005
107	INL-ELM thickness of the outer subfield (left)	Ophthalmic	28510	3	-0.0421381	2.29029e-23	22.6401	55817
79	Macular thickness at the central subfield (left)	Ophthalmic	27802	-1	-0.0418884	2.35393e-23	22.6282	56454
133	ISOS-RPE thickness of central subfield (left)	Ophthalmic	28522	2	-0.0421288	2.56311e-23	22.5912	55716
65	ISOS-RPE thickness of central subfield (left)	Ophthalmic	28522	2	0.0420928	2.79212e-23	22.5541	55716
109	Macular thickness at the outer inferior subfield (left)	Ophthalmic	27812	-1	0.0420781	2.8524e-23	22.5448	55731
252	ISOS-RPE thickness of inner subfield (left)	Ophthalmic	28524	2	-0.0421811	2.93539e-23	22.5323	55427
28	INL-RPE thickness of central subfield (left)	Ophthalmic	28530	3	0.0417433	2.95283e-23	22.5298	56590
135	ELM-ISOS thickness of central subfield (left)	Ophthalmic	28514	-1	-0.0418158	3.23091e-23	22.4907	56292
147	Average retinal nerve fibre layer thickness (left)	Ophthalmic	28500	-1	-0.0422517	3.24445e-23	22.4889	55131
77	Average INL-ELM thickness (left)	Ophthalmic	28512	3	0.0419469	3.52632e-23	22.4527	55842
16	INL-RPE thickness of central subfield (left)	Ophthalmic	28530	3	-0.0416679	3.53576e-23	22.4515	56590
57	Macular thickness at the outer temporal subfield (left)	Ophthalmic	27818	4	0.0417841	3.66048e-23	22.4365	56236
48	Macular thickness at the central subfield (left)	Ophthalmic	27802	-1	0.0416747	3.9197e-23	22.4067	56454
190	Macular thickness at the inner inferior subfield (left)	Ophthalmic	27804	4	-0.0418776	4.51262e-23	22.3456	55749
34	INL-ELM thickness of the outer subfield (left)	Ophthalmic	28510	3	0.0417964	5.14722e-23	22.2884	55817
191	Average inner nuclear layer thickness (left)	Ophthalmic	28502	-1	0.0417909	5.15859e-23	22.2875	55829
183	Retinal pigment epithelium thickness at outer temporal subfield (left)	Ophthalmic	27840	NA	-0.0755503	5.23896e-23	22.2808	17045
51	ELM-ISOS thickness of outer subfield (left)	Ophthalmic	28518	1	0.0421182	5.6181e-23	22.2504	54869
215	Macular thickness at the outer temporal subfield (left)	Ophthalmic	27818	4	-0.0415814	5.91956e-23	22.2277	56236
32	Macular thickness at the inner superior subfield (left)	Ophthalmic	27808	4	-0.0415699	5.93192e-23	22.2268	56265
57	INL-RPE thickness of inner subfield (left)	Ophthalmic	28532	3	0.0415573	6.03113e-23	22.2196	56280
185	Macular thickness at the outer inferior subfield (left)	Ophthalmic	27812	-1	0.0417593	6.06055e-23	22.2175	55731
90	Macular thickness at the outer temporal subfield (left)	Ophthalmic	27818	4	0.0415694	6.09119e-23	22.2153	56236
56	INL-RPE thickness of outer subfield (left)	Ophthalmic	28534	3	0.0416525	6.15373e-23	22.2109	56000
199	Macular thickness at the inner temporal subfield (left)	Ophthalmic	27810	4	0.0415765	6.31194e-23	22.1998	56176
155	avMSE	Ophthalmic	20261	NA	0.0415536	6.58745e-23	22.1813	56189
32	Macular thickness at the inner temporal subfield (left)	Ophthalmic	27810	4	-0.0415533	6.66648e-23	22.1761	56176
120	Disc diameter after inverse rank normal transformation (left)	Ophthalmic	27851	NA	0.0480648	7.0001e-23	22.1549	41933
138	Macular thickness at the inner inferior subfield (left)	Ophthalmic	27804	4	0.0416905	7.01293e-23	22.1541	55749
186	INL-RPE thickness of central subfield (left)	Ophthalmic	28530	3	0.0413787	7.03156e-23	22.1529	56590
180	Average ELM-ISOS thickness (left)	Ophthalmic	28520	1	-0.0420001	7.09163e-23	22.1493	54917
169	INL-ELM thickness of the outer subfield (left)	Ophthalmic	28510	3	-0.0416572	7.14501e-23	22.146	55817
78	INL-ELM thickness of the inner subfield (left)	Ophthalmic	28508	3	-0.0415717	7.15771e-23	22.1452	56045
247	Retinal pigment epithelium thickness at inner inferior subfield (left)	Ophthalmic	27826	NA	0.075131	7.18082e-23	22.1438	17126
245	ISOS-RPE thickness of inner subfield (left)	Ophthalmic	28524	2	0.0417862	7.43781e-23	22.1286	55427
247	Retinal pigment epithelium thickness at inner temporal subfield (left)	Ophthalmic	27832	NA	0.0748365	8.07605e-23	22.0928	17220
218	Macular thickness at the inner temporal subfield (left)	Ophthalmic	27810	4	-0.0414585	8.33825e-23	22.0789	56176
119	ISOS-RPE thickness of outer subfield (left)	Ophthalmic	28526	2	-0.0418708	8.86511e-23	22.0523	55005
106	INL-RPE thickness of inner subfield (left)	Ophthalmic	28532	3	-0.0413914	8.92479e-23	22.0494	56280
55	Macular thickness at the outer superior subfield (left)	Ophthalmic	27816	4	-0.0412932	9.95795e-23	22.0018	56421
215	Average INL-ELM thickness (left)	Ophthalmic	28512	3	-0.0415061	9.96869e-23	22.0014	55842
10	avMSE	Ophthalmic	20261	NA	-0.0413739	1.00615e-22	21.9973	56189
151	INL-ELM thickness of the outer subfield (left)	Ophthalmic	28510	3	0.041505	1.02142e-22	21.9908	55817
58	Average INL-RPE thickness (left)	Ophthalmic	28536	3	0.0414237	1.0362e-22	21.9846	56020
217	ISOS-RPE thickness of central subfield (left)	Ophthalmic	28522	2	0.041504	1.1179e-22	21.9516	55716
223	INL-ELM thickness of the central subfield (left)	Ophthalmic	28506	3	0.041327	1.13713e-22	21.9442	56175
181	Macular thickness at the outer inferior subfield (left)	Ophthalmic	27812	-1	-0.0414831	1.15885e-22	21.936	55731
241	ELM-ISOS thickness of central subfield (left)	Ophthalmic	28514	-1	0.0412461	1.2432e-22	21.9055	56292
79	Average ganglion cell-inner plexiform layer thickness (left)	Ophthalmic	28504	-1	0.0415486	1.25938e-22	21.8998	55460
62	Average ELM-ISOS thickness (left)	Ophthalmic	28520	1	-0.0417501	1.26876e-22	21.8966	54917
215	INL-RPE thickness of inner subfield (left)	Ophthalmic	28532	3	-0.0412184	1.34062e-22	21.8727	56280
55	Macular thickness at the outer temporal subfield (left)	Ophthalmic	27818	4	-0.0411938	1.47505e-22	21.8312	56236
218	Average inner nuclear layer thickness (left)	Ophthalmic	28502	-1	-0.0413341	1.508e-22	21.8216	55829
224	Macular thickness at the outer nasal subfield (left)	Ophthalmic	27814	4	0.0410954	1.50773e-22	21.8217	56480
210	ELM-ISOS thickness of outer subfield (left)	Ophthalmic	28518	1	0.0416892	1.52426e-22	21.8169	54869
183	Total macular volume (left)	Ophthalmic	27820	NA	-0.0775877	1.57608e-22	21.8024	15798
212	Average inner nuclear layer thickness (left)	Ophthalmic	28502	-1	0.0413145	1.57866e-22	21.8017	55829
155	ELM-ISOS thickness of central subfield (left)	Ophthalmic	28514	-1	0.0411437	1.58103e-22	21.8011	56292
64	INL-RPE thickness of central subfield (left)	Ophthalmic	28530	3	-0.0410055	1.6959e-22	21.7706	56590
118	Average ganglion cell-inner plexiform layer thickness (left)	Ophthalmic	28504	-1	0.0414102	1.73818e-22	21.7599	55460
215	INL-RPE thickness of outer subfield (left)	Ophthalmic	28534	3	-0.0412061	1.7548e-22	21.7558	56000
196	Overall macular thickness (left)	Ophthalmic	27800	4	0.0412228	1.88371e-22	21.725	55872
15	Average INL-RPE thickness (left)	Ophthalmic	28536	3	0.0411575	1.93211e-22	21.714	56020
87	ISOS-RPE thickness of outer subfield (left)	Ophthalmic	28526	2	-0.0415262	1.97289e-22	21.7049	55005
114	Average INL-RPE thickness (left)	Ophthalmic	28536	3	0.0411461	1.98425e-22	21.7024	56020
164	ELM-ISOS thickness of outer subfield (left)	Ophthalmic	28518	1	-0.0415684	2.01511e-22	21.6957	54869
111	avMSE	Ophthalmic	20261	NA	-0.0410753	2.02606e-22	21.6933	56189
237	Macular thickness at the outer superior subfield (left)	Ophthalmic	27816	4	0.0409899	2.03074e-22	21.6923	56421
223	INL-RPE thickness of central subfield (left)	Ophthalmic	28530	3	0.0409216	2.06479e-22	21.6851	56590
38	ELM-ISOS thickness of central subfield (left)	Ophthalmic	28514	-1	-0.0410144	2.13965e-22	21.6697	56292
156	Total macular volume (left)	Ophthalmic	27820	NA	-0.077319	2.20145e-22	21.6573	15798
27	avMSE	Ophthalmic	20261	NA	0.0410316	2.24367e-22	21.649	56189
38	INL-ELM thickness of the inner subfield (left)	Ophthalmic	28508	3	-0.041065	2.3466e-22	21.6296	56045
223	Average inner nuclear layer thickness (left)	Ophthalmic	28502	-1	0.0411379	2.38191e-22	21.6231	55829
168	INL-ELM thickness of the inner subfield (left)	Ophthalmic	28508	3	-0.0410408	2.4826e-22	21.6051	56045
75	avMSE	Ophthalmic	20261	NA	0.040967	2.60826e-22	21.5836	56189
49	Average ISOS-RPE thickness (left)	Ophthalmic	28528	2	-0.0413888	2.60998e-22	21.5834	55048
6	Overall average retinal pigment epithelium thickness (left)	Ophthalmic	27822	-1	-0.0410007	2.64101e-22	21.5782	56082
92	Average INL-RPE thickness (left)	Ophthalmic	28536	3	0.0410195	2.66477e-22	21.5743	56020
25	INL-ELM thickness of the inner subfield (left)	Ophthalmic	28508	3	0.041008	2.67957e-22	21.5719	56045
188	Average INL-ELM thickness (left)	Ophthalmic	28512	3	0.0410538	2.86334e-22	21.5431	55842
15	Overall macular thickness (left)	Ophthalmic	27800	4	0.0410272	2.96856e-22	21.5275	55872
194	INL-ELM thickness of the central subfield (left)	Ophthalmic	28506	3	-0.0409098	3.0157e-22	21.5206	56175
22	Retinal pigment epithelium thickness at inner superior subfield (left)	Ophthalmic	27830	NA	-0.0740264	3.12057e-22	21.5058	17113
173	Average ISOS-RPE thickness (left)	Ophthalmic	28528	2	-0.0413009	3.19572e-22	21.4954	55048
32	Average retinal nerve fibre layer thickness (left)	Ophthalmic	28500	-1	-0.0412636	3.24184e-22	21.4892	55131
23	Macular thickness at the outer nasal subfield (left)	Ophthalmic	27814	4	0.040753	3.35865e-22	21.4738	56480
6	INL-RPE thickness of central subfield (left)	Ophthalmic	28530	3	-0.0407123	3.36716e-22	21.4727	56590
31	avMSE	Ophthalmic	20261	NA	0.0408307	3.58105e-22	21.446	56189
128	INL-ELM thickness of the outer subfield (left)	Ophthalmic	28510	3	-0.0409598	3.63651e-22	21.4393	55817
145	INL-ELM thickness of the central subfield (left)	Ophthalmic	28506	3	-0.0408256	3.66665e-22	21.4357	56175
136	Average inner nuclear layer thickness (left)	Ophthalmic	28502	-1	0.0409463	3.71442e-22	21.4301	55829
17	ELM-ISOS thickness of central subfield (left)	Ophthalmic	28514	-1	0.0407619	3.85295e-22	21.4142	56292
205	Average ganglion cell-inner plexiform layer thickness (left)	Ophthalmic	28504	-1	-0.0410573	3.93355e-22	21.4052	55460
220	Macular thickness at the outer temporal subfield (left)	Ophthalmic	27818	4	-0.040773	3.93577e-22	21.405	56236
212	Average ganglion cell-inner plexiform layer thickness (left)	Ophthalmic	28504	-1	0.0410454	4.04314e-22	21.3933	55460
91	Average ganglion cell-inner plexiform layer thickness (left)	Ophthalmic	28504	-1	0.0410434	4.06155e-22	21.3913	55460
31	INL-RPE thickness of central subfield (left)	Ophthalmic	28530	3	-0.0406268	4.10948e-22	21.3862	56590
22	Macular thickness at the central subfield (left)	Ophthalmic	27802	-1	0.0406613	4.24883e-22	21.3717	56454
25	Retinal pigment epithelium thickness at inner inferior subfield (left)	Ophthalmic	27826	NA	0.0737376	4.36285e-22	21.3602	17126
75	INL-ELM thickness of the outer subfield (left)	Ophthalmic	28510	3	0.0408733	4.44127e-22	21.3525	55817
196	ELM-ISOS thickness of inner subfield (left)	Ophthalmic	28516	1	-0.0409967	4.5964e-22	21.3376	55441
205	Average ELM-ISOS thickness (left)	Ophthalmic	28520	1	0.0411709	4.82039e-22	21.3169	54917
164	Macular thickness at the central subfield (left)	Ophthalmic	27802	-1	-0.0406033	4.86157e-22	21.3132	56454
120	Average retinal nerve fibre layer thickness (left)	Ophthalmic	28500	-1	-0.0410623	5.14795e-22	21.2884	55131
164	Average ELM-ISOS thickness (left)	Ophthalmic	28520	1	-0.0411324	5.26322e-22	21.2787	54917
12	Overall macular thickness (left)	Ophthalmic	27800	4	-0.040775	5.31964e-22	21.2741	55872
116	INL-RPE thickness of outer subfield (left)	Ophthalmic	28534	3	-0.0407216	5.40393e-22	21.2673	56000
218	ISOS-RPE thickness of inner subfield (left)	Ophthalmic	28524	2	0.0409127	5.64142e-22	21.2486	55427
114	INL-RPE thickness of outer subfield (left)	Ophthalmic	28534	3	0.0407016	5.66023e-22	21.2472	56000
76	Average ISOS-RPE thickness (left)	Ophthalmic	28528	2	-0.0410479	5.71019e-22	21.2433	55048
80	Average inner nuclear layer thickness (left)	Ophthalmic	28502	-1	-0.040754	5.78885e-22	21.2374	55829
210	Average ISOS-RPE thickness (left)	Ophthalmic	28528	2	-0.0410264	5.99699e-22	21.2221	55048
151	ELM-ISOS thickness of outer subfield (left)	Ophthalmic	28518	1	-0.0410796	6.18629e-22	21.2086	54869
1	Average INL-ELM thickness (left)	Ophthalmic	28512	3	-0.0407166	6.24174e-22	21.2047	55842
51	Macular thickness at the central subfield (left)	Ophthalmic	27802	-1	0.0404922	6.28859e-22	21.2014	56454
102	INL-ELM thickness of the inner subfield (left)	Ophthalmic	28508	3	-0.0406393	6.29319e-22	21.2011	56045
48	Macular thickness at the outer nasal subfield (left)	Ophthalmic	27814	4	0.0404563	6.68856e-22	21.1747	56480
174	INL-ELM thickness of the central subfield (left)	Ophthalmic	28506	3	0.0405611	6.76303e-22	21.1699	56175
167	Average ganglion cell-inner plexiform layer thickness (left)	Ophthalmic	28504	-1	0.0408204	6.77985e-22	21.1688	55460
40	Macular thickness at the outer nasal subfield (left)	Ophthalmic	27814	4	-0.0404482	6.81508e-22	21.1665	56480
159	Overall macular thickness (left)	Ophthalmic	27800	4	-0.0406673	6.81784e-22	21.1664	55872
80	Average ELM-ISOS thickness (left)	Ophthalmic	28520	1	0.0410182	6.83142e-22	21.1655	54917
170	Macular thickness at the central subfield (left)	Ophthalmic	27802	-1	-0.0404341	7.19284e-22	21.1431	56454
174	INL-RPE thickness of central subfield (left)	Ophthalmic	28530	3	0.0403798	7.28907e-22	21.1373	56590
6	Macular thickness at the inner superior subfield (left)	Ophthalmic	27808	4	-0.0404927	7.34793e-22	21.1338	56265
180	Macular thickness at the outer superior subfield (left)	Ophthalmic	27816	4	-0.0404312	7.44262e-22	21.1283	56421
212	Overall macular thickness (left)	Ophthalmic	27800	4	0.0406161	7.66958e-22	21.1152	55872
11	Macular thickness at the outer superior subfield (left)	Ophthalmic	27816	4	0.0404118	7.78234e-22	21.1089	56421
183	Macular thickness at the inner superior subfield (left)	Ophthalmic	27808	4	-0.0404532	8.04796e-22	21.0943	56265
90	INL-ELM thickness of the outer subfield (left)	Ophthalmic	28510	3	0.0405926	8.47371e-22	21.0719	55817
24	ISOS-RPE thickness of central subfield (left)	Ophthalmic	28522	2	0.0406	9.06242e-22	21.0428	55716
6	INL-ELM thickness of the central subfield (left)	Ophthalmic	28506	3	-0.0404326	9.09129e-22	21.0414	56175
17	Retinal pigment epithelium thickness at inner temporal subfield (left)	Ophthalmic	27832	NA	0.0729552	9.1894e-22	21.0367	17220
56	INL-ELM thickness of the inner subfield (left)	Ophthalmic	28508	3	0.0404674	9.3445e-22	21.0294	56045
116	INL-ELM thickness of the outer subfield (left)	Ophthalmic	28510	3	-0.04054	9.55978e-22	21.0196	55817
252	Macular thickness at the outer superior subfield (left)	Ophthalmic	27816	4	0.0403206	9.60385e-22	21.0176	56421
243	Macular thickness at the inner nasal subfield (left)	Ophthalmic	27806	4	-0.040347	9.68345e-22	21.014	56337
168	Macular thickness at the inner nasal subfield (left)	Ophthalmic	27806	4	-0.0403449	9.73099e-22	21.0118	56337
43	INL-ELM thickness of the central subfield (left)	Ophthalmic	28506	3	-0.0403582	1.07852e-21	20.9672	56175
147	ELM-ISOS thickness of central subfield (left)	Ophthalmic	28514	-1	-0.0403146	1.08254e-21	20.9656	56292
187	Macular thickness at the outer temporal subfield (left)	Ophthalmic	27818	4	0.0403015	1.16819e-21	20.9325	56236
36	Average INL-RPE thickness (left)	Ophthalmic	28536	3	0.0403718	1.18794e-21	20.9252	56020
147	Average INL-ELM thickness (left)	Ophthalmic	28512	3	0.0404247	1.21917e-21	20.9139	55842
164	Macular thickness at the inner nasal subfield (left)	Ophthalmic	27806	4	-0.0402409	1.23593e-21	20.908	56337
119	INL-ELM thickness of the central subfield (left)	Ophthalmic	28506	3	0.0402961	1.24359e-21	20.9053	56175
215	INL-ELM thickness of the outer subfield (left)	Ophthalmic	28510	3	-0.0404241	1.24631e-21	20.9044	55817
57	INL-ELM thickness of the inner subfield (left)	Ophthalmic	28508	3	0.0403247	1.296e-21	20.8874	56045
224	INL-ELM thickness of the outer subfield (left)	Ophthalmic	28510	3	0.040379	1.38135e-21	20.8597	55817
179	Macular thickness at the outer nasal subfield (left)	Ophthalmic	27814	4	0.0401408	1.38347e-21	20.859	56480
133	Macular thickness at the outer superior subfield (left)	Ophthalmic	27816	4	-0.0401615	1.3845e-21	20.8587	56421
27	INL-ELM thickness of the inner subfield (left)	Ophthalmic	28508	3	-0.0402876	1.41094e-21	20.8505	56045
190	Macular thickness at the inner temporal subfield (left)	Ophthalmic	27810	4	-0.0402356	1.42733e-21	20.8455	56176
108	Macular thickness at the outer temporal subfield (left)	Ophthalmic	27818	4	0.0401975	1.48269e-21	20.829	56236
209	Macular thickness at the outer nasal subfield (left)	Ophthalmic	27814	4	-0.0400813	1.5857e-21	20.7998	56480
81	Macular thickness at the inner temporal subfield (left)	Ophthalmic	27810	4	0.0401771	1.63128e-21	20.7875	56176
132	avMSE	Ophthalmic	20261	NA	-0.0401513	1.71222e-21	20.7664	56189
228	avMSE	Ophthalmic	20261	NA	-0.0401331	1.78508e-21	20.7483	56189
48	Average INL-ELM thickness (left)	Ophthalmic	28512	3	0.0402455	1.83447e-21	20.7365	55842
7	INL-RPE thickness of central subfield (left)	Ophthalmic	28530	3	-0.0399714	1.86598e-21	20.7291	56590
71	Macular thickness at the outer superior subfield (left)	Ophthalmic	27816	4	0.0400229	1.90134e-21	20.7209	56421
110	ELM-ISOS thickness of outer subfield (left)	Ophthalmic	28518	1	0.0405816	1.91438e-21	20.718	54869
252	INL-ELM thickness of the outer subfield (left)	Ophthalmic	28510	3	0.0402354	1.91577e-21	20.7177	55817
1	Total macular volume (left)	Ophthalmic	27820	NA	-0.0755408	1.95189e-21	20.7095	15798
177	avMSE	Ophthalmic	20261	NA	-0.0400707	2.05802e-21	20.6866	56189
34	avMSE	Ophthalmic	20261	NA	0.0400651	2.08461e-21	20.681	56189
128	Average ISOS-RPE thickness (left)	Ophthalmic	28528	2	0.0404667	2.13762e-21	20.6701	55048
174	ELM-ISOS thickness of outer subfield (left)	Ophthalmic	28518	1	-0.0405224	2.18732e-21	20.6601	54869
6	INL-RPE thickness of inner subfield (left)	Ophthalmic	28532	3	-0.0400081	2.20477e-21	20.6566	56280
160	ELM-ISOS thickness of outer subfield (left)	Ophthalmic	28518	1	0.0405163	2.21763e-21	20.6541	54869
152	Macular thickness at the outer inferior subfield (left)	Ophthalmic	27812	-1	-0.040183	2.315e-21	20.6354	55731
9	Macular thickness at the inner superior subfield (left)	Ophthalmic	27808	4	0.0399833	2.36131e-21	20.6268	56265
178	Retinal pigment epithelium thickness at inner temporal subfield (left)	Ophthalmic	27832	NA	-0.0721839	2.44662e-21	20.6114	17220
58	ELM-ISOS thickness of inner subfield (left)	Ophthalmic	28516	1	0.0402296	2.64104e-21	20.5782	55441
151	Average INL-ELM thickness (left)	Ophthalmic	28512	3	0.0400783	2.68143e-21	20.5716	55842
20	INL-RPE thickness of inner subfield (left)	Ophthalmic	28532	3	-0.0399206	2.69073e-21	20.5701	56280
51	Average ELM-ISOS thickness (left)	Ophthalmic	28520	1	0.0403965	2.78962e-21	20.5545	54917
9	Average inner nuclear layer thickness (left)	Ophthalmic	28502	-1	0.0400582	2.83603e-21	20.5473	55829
151	Average ELM-ISOS thickness (left)	Ophthalmic	28520	1	-0.0403876	2.84625e-21	20.5457	54917
32	ISOS-RPE thickness of central subfield (left)	Ophthalmic	28522	2	-0.0400859	2.91999e-21	20.5346	55716
45	avMSE	Ophthalmic	20261	NA	0.0399117	2.95465e-21	20.5295	56189
43	ELM-ISOS thickness of outer subfield (left)	Ophthalmic	28518	1	0.0403753	3.04426e-21	20.5165	54869
107	INL-ELM thickness of the inner subfield (left)	Ophthalmic	28508	3	-0.0399356	3.14366e-21	20.5026	56045
41	avMSE	Ophthalmic	20261	NA	-0.0398833	3.15146e-21	20.5015	56189
143	Average retinal nerve fibre layer thickness (left)	Ophthalmic	28500	-1	0.0402435	3.29906e-21	20.4816	55131
59	Average inner nuclear layer thickness (left)	Ophthalmic	28502	-1	0.0399908	3.30356e-21	20.481	55829
254	Overall macular thickness (left)	Ophthalmic	27800	4	0.0399634	3.39445e-21	20.4692	55872
105	ISOS-RPE thickness of central subfield (left)	Ophthalmic	28522	2	0.0400167	3.41408e-21	20.4667	55716
168	Average ELM-ISOS thickness (left)	Ophthalmic	28520	1	0.0403055	3.42173e-21	20.4658	54917
112	ISOS-RPE thickness of outer subfield (left)	Ophthalmic	28526	2	0.0402605	3.52101e-21	20.4533	55005
187	Average ganglion cell-inner plexiform layer thickness (left)	Ophthalmic	28504	-1	0.0400854	3.59961e-21	20.4437	55460
37	Macular thickness at the outer nasal subfield (left)	Ophthalmic	27814	4	-0.0396959	3.81977e-21	20.418	56480
185	Average retinal nerve fibre layer thickness (left)	Ophthalmic	28500	-1	0.0401759	3.83992e-21	20.4157	55131
46	ELM-ISOS thickness of outer subfield (left)	Ophthalmic	28518	1	0.0402693	3.86027e-21	20.4134	54869
151	Average inner nuclear layer thickness (left)	Ophthalmic	28502	-1	0.039916	3.91142e-21	20.4077	55829
160	Average inner nuclear layer thickness (left)	Ophthalmic	28502	-1	-0.0398946	4.10503e-21	20.3867	55829
45	INL-ELM thickness of the central subfield (left)	Ophthalmic	28506	3	-0.0397683	4.13618e-21	20.3834	56175
44	Average ELM-ISOS thickness (left)	Ophthalmic	28520	1	-0.0402155	4.18584e-21	20.3782	54917
252	Macular thickness at the inner nasal subfield (left)	Ophthalmic	27806	4	0.0396814	4.4242e-21	20.3542	56337
199	Average retinal nerve fibre layer thickness (left)	Ophthalmic	28500	-1	0.0401051	4.49982e-21	20.3468	55131
160	Average ELM-ISOS thickness (left)	Ophthalmic	28520	1	0.0401793	4.53867e-21	20.3431	54917
136	INL-RPE thickness of outer subfield (left)	Ophthalmic	28534	3	0.0397867	4.56415e-21	20.3406	56000
24	Macular thickness at the outer nasal subfield (left)	Ophthalmic	27814	4	-0.0396067	4.67621e-21	20.3301	56480
184	INL-RPE thickness of central subfield (left)	Ophthalmic	28530	3	0.0395522	4.84924e-21	20.3143	56590
96	Average INL-ELM thickness (left)	Ophthalmic	28512	3	-0.0398017	5.00794e-21	20.3003	55842
109	Overall macular thickness (left)	Ophthalmic	27800	4	0.0397568	5.40847e-21	20.2669	55872
217	Average inner nuclear layer thickness (left)	Ophthalmic	28502	-1	0.0397589	5.5719e-21	20.254	55829
122	INL-ELM thickness of the inner subfield (left)	Ophthalmic	28508	3	-0.0396768	5.64077e-21	20.2487	56045
168	Average INL-ELM thickness (left)	Ophthalmic	28512	3	-0.0397447	5.69244e-21	20.2447	55842
34	Overall macular thickness (left)	Ophthalmic	27800	4	0.0397234	5.83019e-21	20.2343	55872
204	INL-RPE thickness of outer subfield (left)	Ophthalmic	28534	3	-0.0396609	6.0588e-21	20.2176	56000
23	Macular thickness at the inner superior subfield (left)	Ophthalmic	27808	4	0.0395458	6.36215e-21	20.1964	56265
26	INL-RPE thickness of central subfield (left)	Ophthalmic	28530	3	-0.0394084	6.71379e-21	20.173	56590
229	Macular thickness at the inner inferior subfield (left)	Ophthalmic	27804	4	0.0397003	6.77386e-21	20.1692	55749
47	INL-ELM thickness of the central subfield (left)	Ophthalmic	28506	3	-0.0395483	6.79332e-21	20.1679	56175
142	ELM-ISOS thickness of central subfield (left)	Ophthalmic	28514	-1	-0.0394901	7.06093e-21	20.1511	56292
67	Overall macular thickness (left)	Ophthalmic	27800	4	-0.0396349	7.11149e-21	20.148	55872
98	ISOS-RPE thickness of inner subfield (left)	Ophthalmic	28524	2	-0.0397808	7.31764e-21	20.1356	55427
[truncated: 11,113 more rows]

## Sheet: Supplementary Table 1.4.
Supplementary Table 1.4: The results of CFP - ocular disease Welch's t test. The Bonferroni corrected threshold for statistical significance was p< 0.005. Results are ordered according to p-value.
[truncated: 2,561 more rows]

[truncated: 27 more sheets: Supplementary Table 1.5., Suppementary Table 1.6., Supplementary Table 1.7., Supplementary Table 1.8., Supplementary Table 1.9., Supplementary Table 1.10., Supplementary Table 1.11., Supplementary Table 1.12., Supplementary Table 1.13., Supplementary Table 1.14., Supplementary Table 1.15., Supplementary Table 1.16., Supplementary Table 1.17., Supplementary Table 1.18., Supplementary Table 1.19., Supplementary Table 1.20., Supplementary Table 1.21., Supplementary Table 1.22., Supplementary Table 1.23., Supplementary Table 1.24. …]
